# Supplementary material for: Stereodivergent Synthesis of Three Contiguous Stereogenic Centers by Cu/Ir‐Catalyzed Borylallylation
Source: Angew Chem Int Ed Engl. 2025 Dec 22;65(8):e23140. doi: 10.1002/anie.202523140 (PMC12802513; doi:10.1002/anie.202523140)
Supplement: Supplementary file 2 — Supporting Information [file ANIE-65-e23140-s002.zip]

Archive with 1 entries (1 files):
- 25003 (2).cif
