# Supplementary material for: Stereodivergent Synthesis of Three Contiguous Stereogenic Centers by Cu/Ir‐Catalyzed Borylallylation
Source: Angew Chem Int Ed Engl. 2025 Dec 22;65(8):e23140. doi: 10.1002/anie.202523140 (PMC12802513; doi:10.1002/anie.202523140)
Supplement: Supplementary file 2 — Supporting Information [file ANIE-65-e23140-s002.zip › 25003 (2).cif]

 
data_25003
 
_audit_creation_method            'SHELXL-2019/3'
_shelx_SHELXL_version_number      '2019/3'
_chemical_name_systematic         ?
_chemical_name_common             ?
_chemical_melting_point           ?
_chemical_formula_moiety           'C20 H21 Br O3' 
_chemical_formula_sum
 'C20 H21 Br O3' 
_chemical_formula_weight          389.28

loop_
 _atom_type_symbol
 _atom_type_description
 _atom_type_scat_dispersion_real
 _atom_type_scat_dispersion_imag
 _atom_type_scat_source
 'C'  'C'   0.0033   0.0016
 'International Tables Vol C Tables 4.2.6.8 and 6.1.1.4'
 'H'  'H'   0.0000   0.0000
 'International Tables Vol C Tables 4.2.6.8 and 6.1.1.4'
 'O'  'O'   0.0106   0.0060
 'International Tables Vol C Tables 4.2.6.8 and 6.1.1.4'
 'Br'  'Br'  -0.2901   2.4595
 'International Tables Vol C Tables 4.2.6.8 and 6.1.1.4'
 
_space_group_crystal_system       orthorhombic
_space_group_IT_number            19
_space_group_name_H-M_alt         'P 21 21 21'
_space_group_name_Hall            'P 2ac 2ab'
 
_shelx_space_group_comment
;
The symmetry employed for this shelxl refinement is uniquely defined
by the following loop, which should always be used as a source of
symmetry information in preference to the above space-group names.
They are only intended as comments.
;
 
loop_
 _space_group_symop_operation_xyz
 'x, y, z'
 'x+1/2, -y+1/2, -z'
 '-x, y+1/2, -z+1/2'
 '-x+1/2, -y, z+1/2'
 
_cell_length_a                    10.6686(5)
_cell_length_b                    12.9319(7)
_cell_length_c                    13.5490(7)
_cell_angle_alpha                 90
_cell_angle_beta                  90
_cell_angle_gamma                 90
_cell_volume                      1869.29(17)
_cell_formula_units_Z             4
_cell_measurement_temperature     173(2)
_cell_measurement_reflns_used      9992
_cell_measurement_theta_min        2.18
_cell_measurement_theta_max       28.91

_exptl_crystal_description       'block'
_exptl_crystal_colour            'colorless'
_exptl_crystal_density_meas       ?
_exptl_crystal_density_method     ?
_exptl_crystal_density_diffrn     1.383          
_exptl_crystal_F_000              800
_exptl_transmission_factor_min    ?
_exptl_transmission_factor_max    ?
_exptl_crystal_size_max           0.311
_exptl_crystal_size_mid           0.310
_exptl_crystal_size_min           0.142
_exptl_absorpt_coefficient_mu     2.213
_shelx_estimated_absorpt_T_min    0.546
_shelx_estimated_absorpt_T_max    0.744
_exptl_absorpt_correction_type    multi-scan
_exptl_absorpt_correction_T_min   0.5956      
_exptl_absorpt_correction_T_max   0.7458 
_exptl_absorpt_process_details  
;
L. Krause, R. Herbst-Irmer, G.M. Sheldrick, D. Stalke:
Comparison of silver and molybdenum microfocus X-ray sources for 
single-crystal structure determination.
J. Appl. Cryst. (2015), 48, 3-10. doi:10.1107/S1600576714022985
;
_exptl_absorpt_special_details    ?
_diffrn_ambient_temperature       173(2)
_diffrn_radiation_wavelength      0.71073
_diffrn_radiation_type            MoK\a
_diffrn_source                   'microfocus sealed tube'
_diffrn_source_type              'Incoatec I\mS 3.0'
_diffrn_radiation_monochromator  'multilayer mirror'
_diffrn_measurement.device       'KAPPA diffractometer'
_diffrn_measurement_device_type  'Bruker D8 VENTURE'
_diffrn_measurement_method       '\w and \f scans'
_diffrn_measurement_details  
 '1deg frames measured 7 and 0.7 s, detector distance of 40 mm' 

_diffrn_detector_area_resol_mean  7.3910
_diffrn_reflns_number             48354
_diffrn_reflns_av_unetI/netI      0.0295
_diffrn_reflns_av_R_equivalents   0.0485
_diffrn_reflns_limit_h_min        -12
_diffrn_reflns_limit_h_max        14
_diffrn_reflns_limit_k_min        -17
_diffrn_reflns_limit_k_max        17
_diffrn_reflns_limit_l_min        -18
_diffrn_reflns_limit_l_max        18
_diffrn_reflns_theta_min          2.177
_diffrn_reflns_theta_max          29.155
_diffrn_reflns_theta_full         25.242
_diffrn_measured_fraction_theta_max   0.998
_diffrn_measured_fraction_theta_full  0.997
_diffrn_reflns_Laue_measured_fraction_max    0.998
_diffrn_reflns_Laue_measured_fraction_full   0.997
_diffrn_reflns_point_group_measured_fraction_max   0.993
_diffrn_reflns_point_group_measured_fraction_full  0.990
_reflns_number_total              5026
_reflns_number_gt                 4626
_reflns_threshold_expression      'I > 2\s(I)'
_reflns_Friedel_coverage          0.763
_reflns_Friedel_fraction_max      0.986
_reflns_Friedel_fraction_full     0.981
 
_reflns_special_details
;
 Reflections were merged by SHELXL according to the crystal
 class for the calculation of statistics and refinement.
 
 _reflns_Friedel_fraction is defined as the number of unique
 Friedel pairs measured divided by the number that would be
 possible theoretically, ignoring centric projections and
 systematic absences.
;
 
_computing_data_collection       'BIS v6.2.14 (Bruker_AXS, 2020)'
_computing_cell_refinement       'SAINT V8.40B (Bruker AXS, 2019)'
_computing_data_reduction        'SAINT V8.40B (Bruker AXS, 2019)'
_computing_structure_solution    'XT, VERSION 2014/5'
_computing_structure_refinement  'SHELXL-2019/1 (Sheldrick, 2019)'
_computing_molecular_graphics    
;
C. B. H\"ubschle, G. M. Sheldrick, B. Dittrich:
ShelXle: a Qt graphical user interface for SHELXL.
J. Appl. Cryst., 44, (2011) 1281-1284.
;
_computing_publication_material 'APEX6 v2024.9-0 (Bruker AXS, 2024)'
_refine_special_details           ?
_refine_ls_structure_factor_coef  Fsqd
_refine_ls_matrix_type            full
_refine_ls_weighting_scheme       calc
_refine_ls_weighting_details
'w=1/[\s^2^(Fo^2^)+(0.0323P)^2^+0.5308P] where P=(Fo^2^+2Fc^2^)/3'
_atom_sites_solution_primary      dual
_atom_sites_solution_secondary    difmap
_atom_sites_solution_hydrogens    geom
_refine_ls_hydrogen_treatment     mixed
_refine_ls_extinction_method      none
_refine_ls_extinction_coef        .
_refine_ls_abs_structure_details
;
 Flack x determined using 1862 quotients [(I+)-(I-)]/[(I+)+(I-)]
 (Parsons, Flack and Wagner, Acta Cryst. B69 (2013) 249-259).
;
_refine_ls_abs_structure_Flack    0.024(3)
_chemical_absolute_configuration  ad
_refine_ls_number_reflns          5026
_refine_ls_number_parameters      220
_refine_ls_number_restraints      0
_refine_ls_R_factor_all           0.0322
_refine_ls_R_factor_gt            0.0280
_refine_ls_wR_factor_ref          0.0721
_refine_ls_wR_factor_gt           0.0698
_refine_ls_goodness_of_fit_ref    1.058
_refine_ls_restrained_S_all       1.058
_refine_ls_shift/su_max           0.001
_refine_ls_shift/su_mean          0.000
 
loop_
 _atom_site_label
 _atom_site_type_symbol
 _atom_site_fract_x
 _atom_site_fract_y
 _atom_site_fract_z
 _atom_site_U_iso_or_equiv
 _atom_site_adp_type
 _atom_site_occupancy
 _atom_site_site_symmetry_order  
 _atom_site_calc_flag
 _atom_site_refinement_flags_posn
 _atom_site_refinement_flags_adp
 _atom_site_refinement_flags_occupancy
 _atom_site_disorder_assembly
 _atom_site_disorder_group
Br1 Br 0.61434(3) 0.58030(2) 1.00326(2) 0.04440(9) Uani 1 1 d . . . . .
O1 O 0.28148(17) 0.53039(14) 0.55268(15) 0.0343(4) Uani 1 1 d . . . . .
O2 O 0.48055(15) 0.57416(13) 0.51732(13) 0.0304(4) Uani 1 1 d . . . . .
O3 O 0.12771(14) 0.68495(15) 0.47633(13) 0.0331(4) Uani 1 1 d . . . . .
H3O H 0.142776 0.625702 0.498805 0.042(8) Uiso 1 1 calc R . . . .
C1 C 0.1802(3) 0.9037(2) 0.6909(2) 0.0453(7) Uani 1 1 d . . . . .
H1A H 0.102563 0.868713 0.698980 0.054 Uiso 1 1 calc R U . . .
H1B H 0.184265 0.976633 0.698635 0.054 Uiso 1 1 calc R U . . .
C2 C 0.2820(2) 0.85116(19) 0.66914(18) 0.0285(5) Uani 1 1 d . . . . .
H2 H 0.357859 0.888826 0.661677 0.034 Uiso 1 1 calc R U . . .
C3 C 0.2873(2) 0.73556(19) 0.65511(17) 0.0224(4) Uani 1 1 d . . . . .
H3 H 0.200534 0.707144 0.661692 0.027 Uiso 1 1 calc R U . . .
C4 C 0.3368(2) 0.70985(17) 0.55059(16) 0.0213(4) Uani 1 1 d . . . . .
H4 H 0.416779 0.748406 0.539499 0.026 Uiso 1 1 calc R U . . .
C5 C 0.3625(2) 0.59525(17) 0.54140(16) 0.0237(4) Uani 1 1 d . . . . .
C6 C 0.5142(3) 0.4650(2) 0.5097(3) 0.0398(6) Uani 1 1 d . . . . .
H6A H 0.585234 0.456737 0.463429 0.048 Uiso 1 1 calc R U . . .
H6B H 0.442136 0.425208 0.483655 0.048 Uiso 1 1 calc R U . . .
C7 C 0.5498(4) 0.4246(3) 0.6085(3) 0.0546(8) Uani 1 1 d . . . . .
H7A H 0.581238 0.353734 0.601834 0.082 Uiso 1 1 calc R U . . .
H7B H 0.476201 0.424878 0.651829 0.082 Uiso 1 1 calc R U . . .
H7C H 0.615315 0.468481 0.636994 0.082 Uiso 1 1 calc R U . . .
C8 C 0.3682(2) 0.69019(17) 0.73700(16) 0.0216(4) Uani 1 1 d . . . . .
C9 C 0.3137(2) 0.6501(2) 0.82164(19) 0.0301(5) Uani 1 1 d . . . . .
H9 H 0.224952 0.645940 0.825634 0.036 Uiso 1 1 calc R U . . .
C10 C 0.3854(3) 0.6160(2) 0.90072(18) 0.0328(5) Uani 1 1 d . . . . .
H10 H 0.346613 0.589000 0.958340 0.039 Uiso 1 1 calc R U . . .
C11 C 0.5137(2) 0.62220(19) 0.89371(18) 0.0279(5) Uani 1 1 d . . . . .
C12 C 0.5723(2) 0.6602(2) 0.81122(19) 0.0319(5) Uani 1 1 d . . . . .
H12 H 0.661171 0.662852 0.807583 0.038 Uiso 1 1 calc R U . . .
C13 C 0.4987(2) 0.6949(2) 0.73273(18) 0.0282(5) Uani 1 1 d . . . . .
H13 H 0.538168 0.722082 0.675489 0.034 Uiso 1 1 calc R U . . .
C14 C 0.2412(2) 0.74233(18) 0.47042(17) 0.0236(4) Uani 1 1 d . . . . .
H14 H 0.219478 0.816373 0.483067 0.028 Uiso 1 1 calc R U . . .
C15 C 0.3004(2) 0.7373(2) 0.36792(18) 0.0239(5) Uani 1 1 d . . . . .
C16 C 0.2807(3) 0.6551(2) 0.3045(2) 0.0341(5) Uani 1 1 d . . . . .
H16 H 0.229208 0.598915 0.324357 0.041 Uiso 1 1 calc R U . . .
C17 C 0.3364(3) 0.6546(3) 0.2111(2) 0.0429(7) Uani 1 1 d . . . . .
H17 H 0.322893 0.597808 0.167922 0.051 Uiso 1 1 calc R U . . .
C18 C 0.4111(3) 0.7361(3) 0.1814(2) 0.0415(7) Uani 1 1 d . . . . .
H18 H 0.447590 0.736020 0.117401 0.050 Uiso 1 1 calc R U . . .
C19 C 0.4324(2) 0.8177(2) 0.2449(2) 0.0347(6) Uani 1 1 d . . . . .
H19 H 0.484829 0.873334 0.225137 0.042 Uiso 1 1 calc R U . . .
C20 C 0.3771(2) 0.81834(19) 0.33816(17) 0.0273(4) Uani 1 1 d . . . . .
H20 H 0.392042 0.874611 0.381677 0.033 Uiso 1 1 calc R U . . .
 
loop_
 _atom_site_aniso_label
 _atom_site_aniso_U_11
 _atom_site_aniso_U_22
 _atom_site_aniso_U_33
 _atom_site_aniso_U_23
 _atom_site_aniso_U_13
 _atom_site_aniso_U_12
Br1 0.05222(16) 0.05529(17) 0.02568(12) 0.00609(13) -0.00559(13) 0.02214(12)
O1 0.0323(9) 0.0255(9) 0.0451(11) 0.0017(8) -0.0066(8) -0.0051(7)
O2 0.0291(8) 0.0271(8) 0.0350(10) 0.0024(8) 0.0022(7) 0.0067(6)
O3 0.0198(7) 0.0446(10) 0.0348(9) 0.0085(7) -0.0045(6) -0.0017(7)
C1 0.0535(18) 0.0381(16) 0.0443(16) -0.0009(13) 0.0059(14) 0.0148(14)
C2 0.0346(12) 0.0276(11) 0.0234(11) 0.0016(9) -0.0021(9) 0.0015(10)
C3 0.0199(9) 0.0256(11) 0.0216(10) 0.0016(9) 0.0013(8) -0.0012(9)
C4 0.0209(9) 0.0230(10) 0.0198(10) 0.0017(8) -0.0004(8) -0.0007(8)
C5 0.0239(10) 0.0268(11) 0.0205(9) 0.0026(8) -0.0051(8) 0.0016(8)
C6 0.0454(13) 0.0296(12) 0.0445(16) -0.0043(13) 0.0010(14) 0.0132(10)
C7 0.067(2) 0.0437(17) 0.0532(19) 0.0139(16) 0.0032(16) 0.0199(16)
C8 0.0222(10) 0.0219(10) 0.0207(9) 0.0000(8) 0.0002(8) -0.0026(8)
C9 0.0274(11) 0.0361(13) 0.0270(12) 0.0051(10) 0.0022(9) -0.0089(10)
C10 0.0376(12) 0.0359(13) 0.0250(11) 0.0094(9) 0.0021(11) -0.0064(11)
C11 0.0351(12) 0.0278(11) 0.0206(11) 0.0024(9) -0.0043(9) 0.0061(9)
C12 0.0254(11) 0.0444(14) 0.0259(11) 0.0036(10) 0.0000(9) 0.0060(10)
C13 0.0236(10) 0.0402(13) 0.0209(11) 0.0063(10) 0.0029(9) -0.0008(9)
C14 0.0218(9) 0.0262(10) 0.0229(11) 0.0032(8) -0.0014(7) 0.0022(8)
C15 0.0213(10) 0.0279(12) 0.0225(11) 0.0009(9) -0.0035(8) 0.0052(9)
C16 0.0393(14) 0.0318(13) 0.0313(13) -0.0025(10) -0.0038(11) 0.0010(11)
C17 0.0542(17) 0.0450(16) 0.0294(13) -0.0149(12) -0.0029(12) 0.0104(14)
C18 0.0432(15) 0.0552(17) 0.0261(12) -0.0001(12) 0.0053(11) 0.0140(13)
C19 0.0289(11) 0.0427(15) 0.0324(13) 0.0081(11) 0.0043(10) 0.0065(11)
C20 0.0268(11) 0.0290(11) 0.0262(10) 0.0009(9) -0.0020(9) 0.0021(9)
 
_geom_special_details
;
 All esds (except the esd in the dihedral angle between two l.s. planes)
 are estimated using the full covariance matrix.  The cell esds are taken
 into account individually in the estimation of esds in distances, angles
 and torsion angles; correlations between esds in cell parameters are only
 used when they are defined by crystal symmetry.  An approximate (isotropic)
 treatment of cell esds is used for estimating esds involving l.s. planes.
;
 
loop_
 _geom_bond_atom_site_label_1
 _geom_bond_atom_site_label_2
 _geom_bond_distance
 _geom_bond_site_symmetry_2
 _geom_bond_publ_flag
Br1 C11 1.910(2) . ?
O1 C5 1.214(3) . ?
O2 C5 1.330(3) . ?
O2 C6 1.460(3) . ?
O3 C14 1.422(3) . ?
O3 H3O 0.8400 . ?
C1 C2 1.315(4) . ?
C1 H1A 0.9500 . ?
C1 H1B 0.9500 . ?
C2 C3 1.508(4) . ?
C2 H2 0.9500 . ?
C3 C8 1.523(3) . ?
C3 C4 1.547(3) . ?
C3 H3 1.0000 . ?
C4 C5 1.512(3) . ?
C4 C14 1.548(3) . ?
C4 H4 1.0000 . ?
C6 C7 1.486(5) . ?
C6 H6A 0.9900 . ?
C6 H6B 0.9900 . ?
C7 H7A 0.9800 . ?
C7 H7B 0.9800 . ?
C7 H7C 0.9800 . ?
C8 C9 1.386(3) . ?
C8 C13 1.395(3) . ?
C9 C10 1.388(4) . ?
C9 H9 0.9500 . ?
C10 C11 1.375(4) . ?
C10 H10 0.9500 . ?
C11 C12 1.371(4) . ?
C12 C13 1.396(3) . ?
C12 H12 0.9500 . ?
C13 H13 0.9500 . ?
C14 C15 1.527(3) . ?
C14 H14 1.0000 . ?
C15 C16 1.383(4) . ?
C15 C20 1.390(4) . ?
C16 C17 1.397(4) . ?
C16 H16 0.9500 . ?
C17 C18 1.382(5) . ?
C17 H17 0.9500 . ?
C18 C19 1.381(4) . ?
C18 H18 0.9500 . ?
C19 C20 1.394(3) . ?
C19 H19 0.9500 . ?
C20 H20 0.9500 . ?
 
loop_
 _geom_angle_atom_site_label_1
 _geom_angle_atom_site_label_2
 _geom_angle_atom_site_label_3
 _geom_angle
 _geom_angle_site_symmetry_1
 _geom_angle_site_symmetry_3
 _geom_angle_publ_flag
C5 O2 C6 116.6(2) . . ?
C14 O3 H3O 109.5 . . ?
C2 C1 H1A 120.0 . . ?
C2 C1 H1B 120.0 . . ?
H1A C1 H1B 120.0 . . ?
C1 C2 C3 124.9(3) . . ?
C1 C2 H2 117.6 . . ?
C3 C2 H2 117.6 . . ?
C2 C3 C8 108.14(19) . . ?
C2 C3 C4 109.95(19) . . ?
C8 C3 C4 112.99(18) . . ?
C2 C3 H3 108.6 . . ?
C8 C3 H3 108.6 . . ?
C4 C3 H3 108.6 . . ?
C5 C4 C3 110.35(18) . . ?
C5 C4 C14 109.13(17) . . ?
C3 C4 C14 111.07(18) . . ?
C5 C4 H4 108.8 . . ?
C3 C4 H4 108.8 . . ?
C14 C4 H4 108.8 . . ?
O1 C5 O2 124.3(2) . . ?
O1 C5 C4 122.5(2) . . ?
O2 C5 C4 113.15(18) . . ?
O2 C6 C7 109.8(3) . . ?
O2 C6 H6A 109.7 . . ?
C7 C6 H6A 109.7 . . ?
O2 C6 H6B 109.7 . . ?
C7 C6 H6B 109.7 . . ?
H6A C6 H6B 108.2 . . ?
C6 C7 H7A 109.5 . . ?
C6 C7 H7B 109.5 . . ?
H7A C7 H7B 109.5 . . ?
C6 C7 H7C 109.5 . . ?
H7A C7 H7C 109.5 . . ?
H7B C7 H7C 109.5 . . ?
C9 C8 C13 118.0(2) . . ?
C9 C8 C3 120.6(2) . . ?
C13 C8 C3 121.3(2) . . ?
C8 C9 C10 121.7(2) . . ?
C8 C9 H9 119.1 . . ?
C10 C9 H9 119.1 . . ?
C11 C10 C9 118.5(2) . . ?
C11 C10 H10 120.8 . . ?
C9 C10 H10 120.8 . . ?
C12 C11 C10 122.1(2) . . ?
C12 C11 Br1 118.60(19) . . ?
C10 C11 Br1 119.30(19) . . ?
C11 C12 C13 118.7(2) . . ?
C11 C12 H12 120.7 . . ?
C13 C12 H12 120.7 . . ?
C8 C13 C12 121.1(2) . . ?
C8 C13 H13 119.5 . . ?
C12 C13 H13 119.5 . . ?
O3 C14 C15 112.39(19) . . ?
O3 C14 C4 112.31(18) . . ?
C15 C14 C4 110.78(18) . . ?
O3 C14 H14 107.0 . . ?
C15 C14 H14 107.0 . . ?
C4 C14 H14 107.0 . . ?
C16 C15 C20 119.2(2) . . ?
C16 C15 C14 122.4(2) . . ?
C20 C15 C14 118.4(2) . . ?
C15 C16 C17 120.1(3) . . ?
C15 C16 H16 119.9 . . ?
C17 C16 H16 119.9 . . ?
C18 C17 C16 120.4(3) . . ?
C18 C17 H17 119.8 . . ?
C16 C17 H17 119.8 . . ?
C19 C18 C17 119.7(3) . . ?
C19 C18 H18 120.1 . . ?
C17 C18 H18 120.1 . . ?
C18 C19 C20 120.0(3) . . ?
C18 C19 H19 120.0 . . ?
C20 C19 H19 120.0 . . ?
C15 C20 C19 120.5(2) . . ?
C15 C20 H20 119.7 . . ?
C19 C20 H20 119.7 . . ?
 
loop_
 _geom_torsion_atom_site_label_1
 _geom_torsion_atom_site_label_2
 _geom_torsion_atom_site_label_3
 _geom_torsion_atom_site_label_4
 _geom_torsion
 _geom_torsion_site_symmetry_1
 _geom_torsion_site_symmetry_2
 _geom_torsion_site_symmetry_3
 _geom_torsion_site_symmetry_4
 _geom_torsion_publ_flag
C1 C2 C3 C8 -114.7(3) . . . . ?
C1 C2 C3 C4 121.5(3) . . . . ?
C2 C3 C4 C5 170.80(19) . . . . ?
C8 C3 C4 C5 49.9(2) . . . . ?
C2 C3 C4 C14 -68.0(2) . . . . ?
C8 C3 C4 C14 171.05(18) . . . . ?
C6 O2 C5 O1 -3.5(4) . . . . ?
C6 O2 C5 C4 178.3(2) . . . . ?
C3 C4 C5 O1 59.9(3) . . . . ?
C14 C4 C5 O1 -62.4(3) . . . . ?
C3 C4 C5 O2 -121.9(2) . . . . ?
C14 C4 C5 O2 115.8(2) . . . . ?
C5 O2 C6 C7 -86.0(3) . . . . ?
C2 C3 C8 C9 96.5(3) . . . . ?
C4 C3 C8 C9 -141.6(2) . . . . ?
C2 C3 C8 C13 -78.5(3) . . . . ?
C4 C3 C8 C13 43.4(3) . . . . ?
C13 C8 C9 C10 0.4(4) . . . . ?
C3 C8 C9 C10 -174.7(2) . . . . ?
C8 C9 C10 C11 -0.2(4) . . . . ?
C9 C10 C11 C12 -0.4(4) . . . . ?
C9 C10 C11 Br1 177.8(2) . . . . ?
C10 C11 C12 C13 0.9(4) . . . . ?
Br1 C11 C12 C13 -177.4(2) . . . . ?
C9 C8 C13 C12 0.1(4) . . . . ?
C3 C8 C13 C12 175.2(2) . . . . ?
C11 C12 C13 C8 -0.7(4) . . . . ?
C5 C4 C14 O3 57.0(2) . . . . ?
C3 C4 C14 O3 -64.9(2) . . . . ?
C5 C4 C14 C15 -69.6(2) . . . . ?
C3 C4 C14 C15 168.51(18) . . . . ?
O3 C14 C15 C16 -26.5(3) . . . . ?
C4 C14 C15 C16 100.0(3) . . . . ?
O3 C14 C15 C20 153.9(2) . . . . ?
C4 C14 C15 C20 -79.6(3) . . . . ?
C20 C15 C16 C17 -0.8(4) . . . . ?
C14 C15 C16 C17 179.6(2) . . . . ?
C15 C16 C17 C18 -0.2(5) . . . . ?
C16 C17 C18 C19 1.1(5) . . . . ?
C17 C18 C19 C20 -1.0(4) . . . . ?
C16 C15 C20 C19 0.9(4) . . . . ?
C14 C15 C20 C19 -179.5(2) . . . . ?
C18 C19 C20 C15 0.0(4) . . . . ?
 
loop_
 _geom_hbond_atom_site_label_D 
 _geom_hbond_atom_site_label_H 
 _geom_hbond_atom_site_label_A 
 _geom_hbond_distance_DH 
 _geom_hbond_distance_HA 
 _geom_hbond_distance_DA 
 _geom_hbond_angle_DHA 
 _geom_hbond_site_symmetry_A 
 _geom_hbond_publ_flag
O3 H3O O1  0.84 2.06 2.785(3) 144.3 . yes
C4 H4 O3  1.00 2.42 3.409(3) 170.1 2_566 yes
C10 H10 O1  0.95 2.43 3.315(3) 155.8 4_565 yes
 
_refine_diff_density_max    0.708
_refine_diff_density_min   -1.074
_refine_diff_density_rms    0.056

_shelx_res_file
;
TITL 25003_a.res in P2(1)2(1)2(1)
    25003.res
    created by SHELXL-2019/3 at 11:05:21 on 27-Jan-2025
CELL 0.71073 10.6686 12.9319 13.5490 90.0000 90.0000 90.0000
ZERR 4.00 0.0005 0.0007 0.0007 0.0000 0.0000 0.0000
LATT -1
SYMM x+1/2, -y+1/2, -z
SYMM -x, y+1/2, -z+1/2
SYMM -x+1/2, -y, z+1/2
SFAC C H O BR
UNIT 80 84 12 4
REM LIST 6 ! automatically inserted. Change 6 to 4 for CHECKCIF!!
LIST 4
TEMP -100.150
SIZE 0.142 0.310 0.311
ACTA
L.S. 12
FMAP 2
PLAN -10 0 0.00
HTAB
HTAB O3 O1
EQIV $1 x+1/2, -y+3/2, -z+1
HTAB C4 O3_$1
EQIV $2 -x+1/2, -y+1, z+1/2
HTAB C10 O1_$2

BOND $H
CONF
WGHT    0.032300    0.530800
FVAR       0.59811
BR1   4    0.614337    0.580296    1.003261    11.00000    0.05222    0.05529 =
         0.02568    0.00609   -0.00559    0.02214
O1    3    0.281480    0.530386    0.552679    11.00000    0.03229    0.02552 =
         0.04509    0.00171   -0.00662   -0.00507
O2    3    0.480550    0.574156    0.517325    11.00000    0.02914    0.02706 =
         0.03503    0.00237    0.00222    0.00672
O3    3    0.127712    0.684949    0.476328    11.00000    0.01984    0.04460 =
         0.03482    0.00853   -0.00455   -0.00165
AFIX 147
H3O   2    0.142776    0.625702    0.498805    11.00000    0.04160
AFIX   0

C1    1    0.180197    0.903692    0.690934    11.00000    0.05352    0.03814 =
         0.04427   -0.00093    0.00588    0.01480
AFIX  93
H1A   2    0.102563    0.868713    0.698980    11.00000   -1.20000
H1B   2    0.184265    0.976633    0.698635    11.00000   -1.20000
AFIX   0
C2    1    0.281997    0.851163    0.669142    11.00000    0.03456    0.02761 =
         0.02341    0.00160   -0.00207    0.00152
AFIX  43
H2    2    0.357859    0.888826    0.661677    11.00000   -1.20000
AFIX   0
C3    1    0.287307    0.735560    0.655112    11.00000    0.01989    0.02559 =
         0.02162    0.00157    0.00125   -0.00120
AFIX  13
H3    2    0.200534    0.707144    0.661692    11.00000   -1.20000
AFIX   0
C4    1    0.336759    0.709849    0.550589    11.00000    0.02088    0.02303 =
         0.01984    0.00170   -0.00041   -0.00070
AFIX  13
H4    2    0.416779    0.748406    0.539499    11.00000   -1.20000
AFIX   0
C5    1    0.362466    0.595250    0.541400    11.00000    0.02387    0.02677 =
         0.02054    0.00264   -0.00505    0.00156
C6    1    0.514159    0.464999    0.509739    11.00000    0.04541    0.02958 =
         0.04448   -0.00431    0.00104    0.01316
AFIX  23
H6A   2    0.585234    0.456737    0.463429    11.00000   -1.20000
H6B   2    0.442136    0.425208    0.483655    11.00000   -1.20000
AFIX   0
C7    1    0.549759    0.424582    0.608507    11.00000    0.06678    0.04373 =
         0.05321    0.01394    0.00320    0.01985
AFIX 137
H7A   2    0.581238    0.353734    0.601834    11.00000   -1.50000
H7B   2    0.476201    0.424878    0.651829    11.00000   -1.50000
H7C   2    0.615315    0.468481    0.636994    11.00000   -1.50000
AFIX   0
C8    1    0.368242    0.690189    0.736996    11.00000    0.02223    0.02187 =
         0.02075   -0.00004    0.00018   -0.00263
C9    1    0.313708    0.650139    0.821641    11.00000    0.02739    0.03606 =
         0.02697    0.00512    0.00217   -0.00891
AFIX  43
H9    2    0.224952    0.645940    0.825634    11.00000   -1.20000
AFIX   0
C10   1    0.385363    0.616011    0.900715    11.00000    0.03765    0.03585 =
         0.02503    0.00937    0.00209   -0.00638
AFIX  43
H10   2    0.346613    0.589000    0.958340    11.00000   -1.20000
AFIX   0
C11   1    0.513722    0.622204    0.893709    11.00000    0.03515    0.02777 =
         0.02064    0.00242   -0.00426    0.00611
C12   1    0.572303    0.660191    0.811223    11.00000    0.02536    0.04441 =
         0.02586    0.00360    0.00002    0.00601
AFIX  43
H12   2    0.661171    0.662852    0.807583    11.00000   -1.20000
AFIX   0
C13   1    0.498728    0.694863    0.732733    11.00000    0.02363    0.04017 =
         0.02085    0.00629    0.00291   -0.00077
AFIX  43
H13   2    0.538168    0.722082    0.675489    11.00000   -1.20000
AFIX   0
C14   1    0.241220    0.742330    0.470419    11.00000    0.02183    0.02618 =
         0.02289    0.00322   -0.00141    0.00220
AFIX  13
H14   2    0.219478    0.816373    0.483067    11.00000   -1.20000
AFIX   0
C15   1    0.300361    0.737319    0.367922    11.00000    0.02131    0.02791 =
         0.02252    0.00093   -0.00347    0.00525
C16   1    0.280697    0.655106    0.304455    11.00000    0.03934    0.03179 =
         0.03132   -0.00251   -0.00385    0.00100
AFIX  43
H16   2    0.229208    0.598915    0.324357    11.00000   -1.20000
AFIX   0
C17   1    0.336422    0.654565    0.211145    11.00000    0.05419    0.04503 =
         0.02942   -0.01490   -0.00294    0.01037
AFIX  43
H17   2    0.322893    0.597808    0.167922    11.00000   -1.20000
AFIX   0
C18   1    0.411091    0.736089    0.181357    11.00000    0.04324    0.05520 =
         0.02611   -0.00013    0.00528    0.01404
AFIX  43
H18   2    0.447590    0.736020    0.117401    11.00000   -1.20000
AFIX   0
C19   1    0.432445    0.817663    0.244927    11.00000    0.02895    0.04270 =
         0.03236    0.00805    0.00433    0.00654
AFIX  43
H19   2    0.484829    0.873334    0.225137    11.00000   -1.20000
AFIX   0
C20   1    0.377132    0.818336    0.338163    11.00000    0.02683    0.02900 =
         0.02617    0.00094   -0.00198    0.00215
AFIX  43
H20   2    0.392042    0.874611    0.381677    11.00000   -1.20000
AFIX   0
HKLF 4 1 1 0 0 0 1 0 0 0 1


REM  25003_a.res in P2(1)2(1)2(1)
REM wR2 = 0.0721, GooF = S = 1.058, Restrained GooF = 1.058 for all data
REM R1 = 0.0280 for 4626 Fo > 4sig(Fo) and 0.0322 for all 5026 data
REM 220 parameters refined using 0 restraints

END

WGHT      0.0323      0.5308

REM Instructions for potential hydrogen bonds
HTAB O3 O1
HTAB C4 O3_$1
HTAB C10 O1_$2

REM Highest difference peak  0.708,  deepest hole -1.074,  1-sigma level  0.056
Q1    1   0.5515  0.5536  1.0024  11.00000  0.05    0.71
Q2    1   0.2797  0.7194  0.5109  11.00000  0.05    0.24
Q3    1   0.4675  0.5627  0.5782  11.00000  0.05    0.23
Q4    1   0.6191  0.6374  1.0001  11.00000  0.05    0.22
Q5    1   0.2965  0.7179  0.5967  11.00000  0.05    0.22
Q6    1   0.2775  0.7313  0.4110  11.00000  0.05    0.19
Q7    1   0.2199  0.5265  0.5781  11.00000  0.05    0.17
Q8    1   0.3312  0.6391  0.9932  11.00000  0.05    0.16
Q9    1   0.3568  0.6587  0.5458  11.00000  0.05    0.16
Q10   1   0.3182  0.7029  0.6958  11.00000  0.05    0.15
;
_shelx_res_checksum   18630

_shelx_hkl_file
;
   2   0   0   43.80    3.60
   3   0   0    0.10    1.10
   4   0   0 2450.05  175.48
   5   0   0    2.90    2.30
   6   0   0    9.90    3.10
   6   0   0    4.20    2.10
   7   0   0   -2.60    3.30
   7   0   0   -0.30    2.20
   7   0   0    0.70    0.70
   9   0   0    0.10    2.80
   9   0   0   -0.50    4.00
   9   0   0    0.20    1.50
  10   0   0  338.17   25.60
  10   0   0  335.97   24.80
  10   0   0  319.47   23.40
  10   0   0  344.87   23.40
  11   0   0    2.40    3.60
  11   0   0   -2.30    4.50
  11   0   0   -0.30    2.10
  11   0   0    7.20    5.70
  11   0   0    0.30    2.20
  12   0   0  176.58   14.40
  12   0   0  169.58   13.30
  12   0   0  182.68   15.60
  12   0   0  180.58   16.80
  12   0   0  186.68   13.40
  13   0   0   -3.90    5.40
  13   0   0    1.50    3.80
  13   0   0    4.80    2.90
  13   0   0    5.40    3.00
  13   0   0    3.30    7.50
  14   0   0    9.80    7.60
  14   0   0   20.30    3.80
  14   0   0   20.10    5.00
  14   0   0   24.00    3.80
  14   0   0   15.00    6.60
  -1  -1   0   69.59    4.70
  -1   1   0   69.29    4.80
   1  -1   0   64.89    4.90
   1  -1   0   73.39    4.90
   1  -1   0   62.69    4.70
   1   1   0   65.39    4.70
   1   1   0   67.99    4.60
   1   1   0   70.99    4.70
   1   1   0   66.39    4.90
  -1   1   0   62.79    4.90
   1  -1   0   63.59    4.80
  -1  -1   0   64.89    4.80
  -1   1   0   64.79    4.70
   2  -1   0 1762.02  117.89
  -2   1   0 1676.93  116.99
   2  -1   0 1726.53  120.29
  -2   1   0 1631.34  116.99
   2   1   0 1621.94  119.59
   2   1   0 1700.13  118.29
  -2   1   0 1702.13  120.49
   2  -1   0 1773.82  117.99
  -2  -1   0 1646.84  119.69
   3  -1   0 4455.15  300.57
  -3   1   0 4226.38  304.47
   3  -1   0 4629.34  300.47
   3  -1   0 4320.37  304.67
   3   1   0 4272.37  302.07
   3   1   0 4290.77  303.47
   4   1   0  963.10   70.79
   4  -1   0  921.11   67.09
   4  -1   0  974.00   67.49
   4   1   0  932.51   72.09
  -4   1   0  913.91   74.29
   4  -1   0  924.71   74.19
   5  -1   0    3.80    2.50
  -5   1   0    4.60    2.30
   5  -1   0    3.20    1.20
   5  -1   0    2.70    1.20
   5   1   0    2.50    1.80
   5   1   0    2.90    2.20
   5   1   0    2.20    1.90
   6  -1   0  941.11   68.09
   6   1   0  901.61   77.39
   6  -1   0  993.20   67.79
   6   1   0  810.22   72.99
   6  -1   0 1011.40   79.89
   6   1   0  844.42   74.69
   7   1   0  629.54   44.00
   7   1   0  628.74   44.10
   7  -1   0  661.23   44.70
   7  -1   0  610.74   43.50
   7  -1   0  630.04   43.50
   8   1   0    1.60    2.80
   8  -1   0   -0.70    1.90
   8  -1   0    3.70    3.90
   8  -1   0    0.00    2.50
   8   1   0   -3.60    2.70
   8   1   0   -0.90    3.60
   9  -1   0    5.30    2.90
   9  -1   0    5.10    2.40
   9  -1   0    9.90    4.40
   9  -1   0    8.90    2.40
   9   1   0   -0.20    3.70
   9   1   0    5.50    3.50
   9   1   0    7.50    4.30
  10  -1   0   30.00    4.40
  10  -1   0   22.70    3.50
  10  -1   0   27.50    6.00
  10   1   0   21.30    5.00
  10   1   0   28.90    6.10
  10   1   0   26.20    2.70
  10   1   0   25.20    2.70
  10   1   0   28.10    4.70
  10  -1   0   31.50    3.70
  11   1   0   60.79    7.10
  11   1   0   70.19    7.70
  11   1   0   61.49    8.60
  11  -1   0   57.19    6.20
  11  -1   0   60.59    8.60
  11  -1   0   62.39    6.20
  11   1   0   63.59    5.30
  11   1   0   64.69    5.20
  12   1   0    8.50    5.10
  12  -1   0    5.20    3.30
  12   1   0    9.60    2.40
  12  -1   0    1.70    5.80
  12  -1   0    9.10    3.70
  12  -1   0   12.90    5.40
  12   1   0   11.00    6.00
  12   1   0    7.50    4.30
  12   1   0    7.00    2.20
  12  -1   0    9.40    3.40
  13  -1   0    2.60    5.70
  13  -1   0    5.30    3.80
  13  -1   0   13.70    3.90
  13   1   0    0.30    5.50
  13   1   0    5.70    2.60
  13   1   0    8.20    2.60
  13  -1   0    6.10    3.40
  13  -1   0   -1.40    5.90
  13   1   0    2.60    4.50
  14  -1   0   -1.20    7.00
  14   1   0   -3.10    6.50
  14   1   0    0.60    4.60
  14  -1   0    0.70    3.70
  14   1   0    0.90    2.40
  14   1   0    8.00    2.50
  14  -1   0   -1.50    5.90
  14   1   0   -4.90    6.70
  14  -1   0    3.60    3.60
  14  -1   0    7.70    4.20
   0   2   0 1118.09   82.59
   0  -2   0 1116.89   82.69
   0  -2   0 1204.58   82.89
   0   2   0 1186.08   82.69
   0  -2   0 1234.08   82.59
   0   2   0 1138.19   82.79
   0  -2   0 1093.49   82.79
   0   2   0 1264.17   83.09
   0   2   0 1119.99   82.49
   1   2   0 6614.04  475.15
  -1  -2   0 6535.95  474.55
  -1   2   0 6936.21  475.95
   1  -2   0 6659.33  476.15
   1  -2   0 7143.98  475.25
  -1   2   0 6792.32  476.55
   1   2   0 6467.85  474.75
   1   2   0 6822.52  475.35
   1   2   0 7678.33  477.05
  -1  -2   0 6880.91  475.05
   1  -2   0 7607.74  476.25
  -1   2   0 7294.97  475.35
  -1  -2   0 6755.52  476.75
  -1  -2   0 6858.61  475.45
  -2  -2   0 1419.46  107.59
   2  -2   0 1624.84  106.29
  -2   2   0 1488.95  107.99
  -2   2   0 1459.65  105.59
   2   2   0 1394.06  106.99
   2   2   0 1456.05  103.49
   2  -2   0 1562.94  107.79
  -2   2   0 1540.35  105.79
   2  -2   0 1475.55  104.89
  -2   2   0 1399.96  104.69
   2   2   0 1523.75  105.29
   2   2   0 1531.15  103.99
  -2  -2   0 1509.55  105.19
   3   2   0 2868.61  196.68
  -3  -2   0 2803.02  200.08
   3   2   0 2837.42  202.78
  -3   2   0 2755.92  203.68
  -3   2   0 2876.31  199.28
   3   2   0 2909.71  200.28
   3   2   0 2857.81  196.48
   3  -2   0 2687.53  203.08
  -3  -2   0 2845.12  203.28
   3  -2   0 2861.71  200.38
   3  -2   0 3179.78  201.18
  -3   2   0 2934.51  199.48
   3  -2   0 2900.91  199.58
  -4   2   0   26.50    2.10
   4  -2   0   27.30    3.40
  -4   2   0   26.50    2.10
   4  -2   0   26.40    2.90
   4   2   0   25.40    3.20
   4  -2   0   31.30    3.00
   4   2   0   25.90    2.80
  -4   2   0   27.50    3.40
   5   2   0   48.90    4.40
   5  -2   0   48.10    4.30
   5  -2   0   55.59    4.40
   5   2   0   43.40    4.90
   5  -2   0   43.60    5.10
  -5   2   0   46.30    5.10
   6   2   0    6.30    2.60
   6  -2   0    3.20    1.90
   6   2   0    5.10    2.00
   6  -2   0    6.30    1.90
   6  -2   0    8.20    3.20
  -6   2   0    4.10    2.90
   7   2   0  399.66   27.40
  -7   2   0  368.76   27.60
   7  -2   0  387.06   26.70
   7   2   0  365.76   26.90
   7  -2   0  379.66   27.80
   8   2   0  116.99   10.70
   8  -2   0  112.09   11.00
   8  -2   0  117.29    9.20
   8  -2   0  113.59    9.20
   8   2   0  122.89   10.20
   8   2   0  113.89    9.70
   9   2   0  320.77   26.50
   9  -2   0  341.67   25.30
   9  -2   0  336.37   26.70
   9   2   0  379.06   26.10
   9  -2   0  367.36   25.40
   9  -2   0  367.86   25.50
   9   2   0  370.76   25.80
  10  -2   0   40.40    4.60
  10  -2   0   35.10    4.50
  10   2   0   39.70    5.40
  10   2   0   29.40    5.30
  10  -2   0   33.30    4.60
  10  -2   0   31.70    6.50
  10   2   0   31.80    6.40
  11  -2   0   21.60    3.90
  11  -2   0   16.70    4.00
  11  -2   0   26.30    6.30
  11  -2   0   19.00    3.90
  11   2   0   20.20    4.90
  11   2   0   16.70    4.80
  11   2   0   19.00    6.00
  11   2   0   18.00    1.90
  11   2   0   19.60    2.20
  12   2   0    9.00    5.10
  12  -2   0   13.30    3.50
  12   2   0   13.10    2.00
  12  -2   0    8.70    3.60
  12   2   0   12.30    2.10
  12  -2   0   15.00    4.50
  12   2   0   17.80    6.20
  12  -2   0   12.40    4.00
  12  -2   0    6.30    6.30
  12   2   0   12.50    4.90
  13   2   0   17.20    2.40
  13  -2   0   22.00    4.70
  13  -2   0   12.40    6.70
  13   2   0   16.50    5.40
  13   2   0   18.80    2.50
  13  -2   0   17.30    3.90
  13  -2   0   13.50    6.20
  13   2   0   18.90    5.70
  13  -2   0   17.00    3.80
  13  -2   0   26.90    4.80
  13   2   0   31.10    8.80
  14   2   0   30.50    6.60
  14   2   0   28.50    6.20
  14   2   0   27.40    3.00
  14  -2   0   40.40    5.50
  14  -2   0   41.80    5.60
  14  -2   0   35.50    4.30
  14   2   0   37.20    8.40
  14  -2   0   21.40    8.40
  14  -2   0   34.60    8.10
  14  -2   0   27.30    4.30
   0   3   0    0.30    1.00
   0  -3   0    0.10    1.10
   0   3   0   -0.10    1.10
   0   3   0    0.20    1.00
   0  -3   0    4.30    1.10
   0  -3   0    1.30    1.00
   0  -3   0    0.00    1.00
   0  -3   0    0.30    1.10
   0   3   0   -0.70    1.00
   0   3   0   -0.10    1.10
  -1  -3   0  911.71   65.29
   1   3   0  883.01   65.69
   1   3   0  936.41   67.59
  -1   3   0  838.42   66.79
   1  -3   0  917.31   66.89
  -1  -3   0  905.01   66.39
   1  -3   0  854.61   67.19
  -1   3   0  851.01   67.49
  -1  -3   0  871.11   66.19
   1  -3   0  886.11   65.99
   1   3   0  915.91   66.19
  -1   3   0  919.21   65.89
   1   3   0  918.41   66.69
  -1  -3   0  830.42   67.49
   1   3   0  993.20   66.59
   1  -3   0  906.71   67.09
  -2  -3   0 3609.54  269.17
  -2   3   0 3761.02  266.57
  -2  -3   0 3865.21  266.67
  -2   3   0 3880.31  267.87
   2  -3   0 3978.00  269.07
   2   3   0 3689.03  266.47
  -2  -3   0 4024.00  265.47
  -2   3   0 3758.52  267.57
   2  -3   0 3708.33  268.27
   2  -3   0 3715.13  267.57
  -2  -3   0 3479.85  264.57
  -2   3   0 4050.69  270.07
   2  -3   0 4086.99  266.67
   2   3   0 3988.00  269.17
   2   3   0 3794.32  265.77
   2   3   0 4137.59  266.47
  -3   3   0   10.10    1.90
   3   3   0    9.00    1.40
   3  -3   0    9.20    2.00
   3  -3   0   12.90    2.20
  -3   3   0   12.30    2.30
  -3  -3   0   11.10    2.30
  -3   3   0    9.40    1.50
   3  -3   0   16.30    2.60
   3  -3   0    9.40    1.60
  -3   3   0   12.70    2.00
   3   3   0    8.70    1.40
   3   3   0   10.30    1.70
   3   3   0   12.30    2.20
  -3  -3   0    9.40    1.60
   4   3   0   10.70    1.50
   4   3   0    7.30    2.30
  -4   3   0   11.80    2.90
   4  -3   0   16.30    1.90
  -4   3   0    8.70    1.80
  -4  -3   0   12.30    1.80
   4  -3   0   11.40    2.40
  -4   3   0   11.10    2.00
   4  -3   0   11.50    2.80
  -4  -3   0   11.80    2.70
   4  -3   0    9.00    2.30
   4   3   0    9.20    1.30
   4   3   0    9.40    1.80
   5  -3   0 1002.80   76.09
  -5   3   0  934.11   70.59
  -5   3   0  940.91   70.39
  -5   3   0  920.21   83.09
   5  -3   0 1041.20   74.49
   5  -3   0  887.51   76.89
   5  -3   0 1001.40   81.99
   5   3   0 1037.30   75.79
   5   3   0 1002.50   69.59
   5   3   0 1014.00   79.99
   5   3   0 1012.80   68.89
  -6   3   0  981.60   63.49
   6  -3   0  844.82   62.49
  -7   3   0   -0.60    4.00
   7   3   0    2.40    3.10
   7  -3   0    1.70    1.80
   7   3   0    1.00    2.30
   7  -3   0   -3.00    2.40
   7  -3   0   -1.90    2.20
   7  -3   0    4.00    3.50
   8  -3   0  407.26   27.50
   8   3   0  401.36   27.90
   8  -3   0  408.76   29.00
   8   3   0  376.36   28.40
   8   3   0  427.96   28.90
   8  -3   0  352.56   27.80
  -8   3   0  371.26   28.80
   8  -3   0  387.56   27.80
   9  -3   0   15.10    3.60
   9  -3   0   14.80    3.70
   9   3   0   19.10    4.00
   9   3   0   13.70    4.50
   9   3   0   17.40    5.00
   9  -3   0    9.70    2.80
   9  -3   0   17.70    5.20
  10  -3   0    9.00    3.80
  10  -3   0    4.90    5.30
  10  -3   0    8.10    2.90
  10  -3   0   10.00    3.80
  10  -3   0    7.20    2.90
  10   3   0   14.00    4.60
  10   3   0    8.70    5.00
  10   3   0    8.20    3.90
  11  -3   0    7.60    4.10
  11   3   0    6.30    1.30
  11   3   0   10.90    4.80
  11  -3   0    8.30    4.10
  11   3   0   15.60    4.60
  11  -3   0    4.90    2.80
  11  -3   0    5.70    5.60
  11   3   0    4.60    5.50
  11  -3   0    6.80    3.00
  11   3   0    7.90    1.50
  12   3   0   50.69    7.80
  12  -3   0   66.79    7.30
  12   3   0   62.99    9.20
  12  -3   0   78.09   10.90
  12   3   0   72.49    7.90
  12  -3   0   67.99    6.70
  12  -3   0   63.99    7.30
  12   3   0   64.19    5.00
  12   3   0   65.09    5.00
  12  -3   0   64.59    6.60
  13  -3   0   14.90    4.80
  13   3   0    7.10    5.00
  13   3   0    5.70    7.30
  13  -3   0    9.20    3.10
  13  -3   0   12.80    4.50
  13  -3   0    3.80    6.70
  13   3   0    3.20    5.20
  13  -3   0    7.70    3.10
  14  -3   0   29.30    8.20
  14  -3   0   27.00    8.60
  14  -3   0   38.00    6.00
  14  -3   0   21.30    3.10
  14   3   0   37.70    6.60
  14   3   0   36.10    8.50
  14   3   0   24.60    6.50
  14  -3   0   34.20    5.60
  14  -3   0   26.50    3.20
   0   4   0 2621.64  193.28
   0  -4   0 2712.63  194.28
   0   4   0 2719.03  193.58
   0   4   0 2533.95  192.98
   0   4   0 2903.61  194.08
   0  -4   0 2786.72  194.08
   0  -4   0 2765.62  192.88
   0  -4   0 2872.71  193.58
   0  -4   0 2968.80  194.48
   0   4   0 2536.95  193.48
   1  -4   0 1278.07   93.59
   1  -4   0 1215.88   93.89
   1   4   0 1349.16   95.09
  -1  -4   0 1314.67   92.69
   1   4   0 1320.97   94.29
  -1  -4   0 1240.08   93.49
  -1  -4   0 1275.47   93.79
   1   4   0 1293.77   93.59
   1   4   0 1318.77   93.59
  -1  -4   0 1281.07   95.69
   1  -4   0 1206.58   94.79
   1  -4   0 1191.38   93.19
  -1   4   0 1234.98   94.59
   1   4   0 1306.47   93.99
  -1   4   0 1307.97   94.89
  -1   4   0 1327.77   93.29
   1  -4   0 1280.07   96.29
  -1   4   0 1188.08   94.89
   2   4   0  309.47   21.50
   2   4   0  326.17   21.40
  -2   4   0  291.37   21.60
   2  -4   0  311.97   21.70
   2  -4   0  298.07   21.40
  -2   4   0  285.57   21.80
  -2  -4   0  310.47   21.80
  -2  -4   0  290.37   21.40
   2  -4   0  331.27   21.80
  -2   4   0  282.77   21.40
   2  -4   0  308.27   21.70
   2   4   0  327.17   21.80
  -2  -4   0  309.37   21.40
  -2   4   0  299.27   21.60
  -3  -4   0 1037.50   76.09
   3  -4   0 1139.59   83.99
  -3   4   0  942.91   81.19
  -3  -4   0  979.30   79.99
   3  -4   0 1201.58   80.59
  -3   4   0 1131.79   86.29
  -3   4   0 1142.59   82.59
  -3   4   0  987.50   80.09
  -3  -4   0 1078.49   86.29
   3   4   0 1078.19   84.29
  -3  -4   0 1069.99   76.89
   3  -4   0 1085.69   83.99
   3   4   0 1112.59   79.19
   3  -4   0 1011.80   81.69
   3   4   0 1157.28   80.89
   3   4   0 1099.69   79.69
  -4  -4   0 1458.75  110.09
  -4   4   0 1480.35  111.39
   4   4   0 1479.25  107.99
   4   4   0 1585.14  115.49
   4  -4   0 1599.74  113.99
  -4   4   0 1588.44  111.69
  -4   4   0 1466.05  117.49
   4  -4   0 1487.05  112.09
   4   4   0 1518.85  108.69
   4   4   0 1446.76  110.29
  -4  -4   0 1421.96  116.69
   4  -4   0 1639.04  116.19
   4  -4   0 1483.65  109.59
   5   4   0 2177.78  144.99
   5  -4   0 1974.40  159.08
  -5   4   0 1948.51  155.78
   5  -4   0 1829.22  148.69
  -5   4   0 2160.98  146.89
  -5  -4   0 1838.72  147.29
   5  -4   0 2020.00  146.69
   5   4   0 2335.67  154.48
  -5   4   0 2096.39  147.19
   5   4   0 2126.69  144.09
   5  -4   0 2108.59  151.78
   5   4   0 1925.91  147.69
   6   4   0  116.99    9.00
   6   4   0  142.29   10.80
   6   4   0  130.69    9.20
   6  -4   0  121.99    9.40
   6  -4   0  121.69   10.00
  -6   4   0  134.29   11.10
   6   4   0  108.79    9.60
  -6   4   0  123.89    9.10
  -6   4   0  125.49    9.10
   6  -4   0  139.69   10.80
   6  -4   0  129.49   10.20
   7  -4   0   69.39    7.30
   7   4   0   62.19    5.90
   7  -4   0   59.69    5.60
   7   4   0   62.69    4.80
  -7   4   0   47.90    6.90
   7  -4   0   57.89    6.20
   7  -4   0   63.29    6.50
   7   4   0   62.19    6.70
   7   4   0   58.19    4.90
   8  -4   0  217.58   16.20
   8  -4   0  221.68   16.90
   8   4   0  222.48   15.60
   8  -4   0  228.18   16.90
   8   4   0  217.28   16.60
   8   4   0  219.38   15.70
   8   4   0  233.58   17.40
  -8   4   0  235.38   18.00
   8  -4   0  217.98   17.90
   9   4   0  661.23   47.00
   9  -4   0  624.04   46.20
   9  -4   0  643.14   47.20
   9   4   0  667.23   45.10
   9   4   0  646.84   46.70
   9   4   0  633.24   45.20
   9   4   0  648.44   46.00
   9  -4   0  699.13   46.40
   9  -4   0  634.74   45.70
  -9   4   0  729.13   47.60
  10   4   0    1.10    4.70
  10   4   0   -1.30    3.40
  10  -4   0    1.90    2.60
  10  -4   0    3.10    3.90
  10   4   0    1.00    1.50
  10   4   0   -1.80    4.60
  10  -4   0    1.90    5.40
  10  -4   0    2.40    4.00
  10   4   0    0.80    1.70
  11  -4   0   57.69    6.90
  11   4   0   67.59    8.40
  11   4   0   66.69    7.80
  11  -4   0   56.99    5.80
  11   4   0   51.19    4.50
  11  -4   0   52.99    6.80
  11   4   0   51.89    4.60
  11  -4   0   45.40    8.30
  11   4   0   57.99    6.60
  11  -4   0   45.70    5.20
  12  -4   0   40.20    4.40
  12   4   0   42.00    8.10
  12   4   0   38.00    7.10
  12   4   0   32.80    3.70
  12   4   0   43.00    4.10
  12  -4   0   47.90    6.40
  12  -4   0   47.30    6.50
  12   4   0   38.60    5.80
  12  -4   0   40.60    4.40
  12  -4   0   52.59    8.70
  13   4   0  116.19   11.10
  13   4   0  104.39   11.10
  13  -4   0  108.69    8.20
  13  -4   0  124.49   13.20
  13   4   0   99.69    7.90
  13  -4   0  103.79    8.20
  13   4   0  103.39    7.80
  13  -4   0  111.39   11.00
  13  -4   0  126.99   11.10
  14  -4   0   -9.40    7.10
  14  -4   0    6.00    5.20
  14   4   0    1.40    7.10
  14   4   0    3.80    5.10
  14  -4   0    5.40    5.00
   0  -5   0    0.60    1.90
   0  -5   0    0.30    1.70
   0  -5   0   -0.10    1.70
   0   5   0    0.50    1.70
   0   5   0    0.40    1.80
   0   5   0    3.50    2.10
   0  -5   0    0.40    1.60
   0   5   0    0.70    1.70
   0  -5   0    0.40    1.80
   1  -5   0 3021.90  207.78
   1   5   0 3041.70  207.28
  -1   5   0 2862.41  208.68
  -1  -5   0 2762.42  205.38
  -1  -5   0 2970.60  209.48
  -1  -5   0 2883.01  207.48
  -1   5   0 2785.62  207.88
   1  -5   0 2960.60  209.68
   1  -5   0 3034.50  208.98
  -1  -5   0 3000.40  207.78
   1  -5   0 3040.90  207.48
   1   5   0 2808.92  206.78
   1   5   0 3093.09  207.78
   1   5   0 2797.52  207.78
   1   5   0 2698.53  206.78
  -1   5   0 2896.61  207.78
  -1   5   0 2950.60  206.68
   1  -5   0 2903.01  207.18
   2   5   0  424.56   29.60
   2  -5   0  431.66   29.60
  -2  -5   0  394.36   29.20
  -2   5   0  420.96   29.60
   2  -5   0  411.16   29.50
  -2  -5   0  416.56   29.70
   2   5   0  433.86   29.40
  -2   5   0  412.66   29.70
  -3  -5   0  192.68   15.30
  -3   5   0  209.88   15.90
  -3   5   0  229.98   16.30
   3  -5   0  203.48   15.90
  -3   5   0  216.38   15.90
  -3  -5   0  206.58   15.50
   3   5   0  224.68   15.60
   3   5   0  223.58   15.60
   3  -5   0  231.68   15.60
   3  -5   0  223.48   16.10
   3  -5   0  225.38   16.10
  -3   5   0  232.48   15.70
  -3  -5   0  208.78   15.40
  -3  -5   0  210.88   16.20
   3   5   0  213.08   15.60
   4  -5   0   33.90    5.20
   4  -5   0   40.30    4.00
  -4   5   0   41.20    5.10
   4  -5   0   38.20    4.50
   4   5   0   34.60    3.90
   4   5   0   36.00    3.90
   4  -5   0   36.00    4.50
  -4   5   0   46.20    4.70
  -4  -5   0   37.20    4.90
  -4  -5   0   34.70    3.90
  -4   5   0   39.40    4.60
   4   5   0   39.90    4.00
  -4   5   0   36.00    3.90
   5   5   0  539.45   39.90
   5   5   0  522.05   39.80
   5   5   0  584.74   39.90
  -5   5   0  559.24   40.90
  -5  -5   0  607.74   40.90
   5  -5   0  601.34   40.80
  -5   5   0  592.24   40.20
  -5  -5   0  542.45   39.90
   5  -5   0  535.55   39.90
   5  -5   0  605.04   40.60
  -5   5   0  622.24   40.30
   5  -5   0  608.24   40.50
   6   5   0  689.33   46.90
   6   5   0  681.23   47.60
   6  -5   0  727.23   47.90
   6  -5   0  621.54   46.70
  -6   5   0  702.23   48.00
   6  -5   0  693.43   47.50
   6   5   0  630.94   46.60
  -6   5   0  642.44   46.80
   6   5   0  706.23   46.70
  -6   5   0  660.53   46.80
  -6  -5   0  687.43   46.90
  -7   5   0  298.67   21.50
   7   5   0  313.57   23.10
   7   5   0  309.57   21.80
   7  -5   0  311.87   22.80
   7   5   0  323.77   22.20
  -7   5   0  288.37   21.50
   7  -5   0  297.17   22.60
   7  -5   0  327.77   23.40
   7  -5   0  307.57   21.90
   7   5   0  305.17   21.70
  -7   5   0  332.67   23.80
  -8   5   0  131.29   12.40
   8  -5   0  123.09   12.20
   8   5   0  112.89   11.30
   8  -5   0  134.39   11.40
   8   5   0  133.59   10.50
   8  -5   0  144.19   11.40
   8   5   0  138.89    9.90
   8   5   0  125.79    9.70
   8  -5   0  118.69   10.00
   9  -5   0   22.30    5.00
   9   5   0   19.20    4.00
   9  -5   0   19.50    5.70
   9   5   0   25.40    5.50
   9   5   0   19.70    3.00
   9  -5   0   24.50    5.10
   9   5   0   20.80    3.00
  -9   5   0   31.40    6.50
   9  -5   0   21.70    3.30
  10  -5   0    9.00    6.00
  10  -5   0    5.40    2.70
  10  -5   0    4.60    4.40
  10   5   0    6.30    2.30
  10   5   0    8.30    3.70
  10   5   0    4.40    4.90
  10   5   0    7.50    5.20
  10  -5   0    3.90    4.40
  11   5   0  118.59    9.60
  11  -5   0  139.69   14.20
  11  -5   0  124.69   11.80
  11   5   0  133.49   13.40
  11  -5   0  126.79    9.90
  11  -5   0  135.19   12.00
  11  -5   0  117.29    9.90
  11   5   0  135.19   11.30
  11   5   0  129.99    9.70
  11   5   0  126.29   12.60
  12   5   0    4.90    5.70
  12  -5   0   10.10    7.00
  12   5   0   10.80    2.80
  12   5   0    8.80    6.50
  12  -5   0    8.50    2.40
  12  -5   0   13.70    5.30
  12  -5   0   15.80    5.30
  12   5   0   10.30    2.40
  12   5   0    3.60    4.50
  12  -5   0    6.90    2.40
  13   5   0    9.30    7.00
  13  -5   0    7.10    7.50
  13   5   0   10.60    2.80
  13  -5   0    5.70    5.50
  13   5   0   11.70    2.50
  13   5   0   18.90    5.30
  13  -5   0    6.90    5.40
  14  -5   0    9.50    8.30
  14  -5   0   12.80    6.00
  14   5   0   12.80    7.30
  14   5   0   -1.80    5.80
  14  -5   0   10.40    5.60
  14   5   0   15.20    3.20
  14   5   0   11.30    5.40
   0   6   0 2031.00  150.78
   0  -6   0 2155.98  149.69
   0  -6   0 1993.50  151.78
   0   6   0 2027.90  151.18
   0   6   0 2146.29  151.58
   0  -6   0 1908.31  150.88
   0  -6   0 1846.42  150.98
   0  -6   0 2168.68  150.48
   0   6   0 2162.88  150.58
   1   6   0   55.59    5.40
   1   6   0   49.80    5.20
   1  -6   0   54.99    5.30
  -1   6   0   53.79    5.00
   1  -6   0   56.99    5.50
  -1  -6   0   49.40    5.40
   1   6   0   57.89    5.20
   1  -6   0   46.90    5.30
   1   6   0   50.39    5.20
   1  -6   0   46.70    5.20
  -1   6   0   49.10    5.40
  -1  -6   0   50.49    5.10
  -1  -6   0   47.70    5.00
  -1  -6   0   52.29    5.20
   1   6   0   48.60    5.30
  -1   6   0   44.80    5.20
   1  -6   0   49.20    5.30
  -2  -6   0  226.68   16.30
   2   6   0  230.68   16.70
   2  -6   0  218.68   16.80
  -2  -6   0  215.78   16.80
  -2   6   0  233.98   16.70
   2   6   0  229.88   16.50
  -2   6   0  223.78   16.70
  -2   6   0  237.48   16.40
  -2  -6   0  221.18   16.40
   2  -6   0  228.88   16.80
   2   6   0  223.38   16.50
  -2  -6   0  210.48   16.30
   2   6   0  225.48   16.30
   2   6   0  222.18   16.40
  -2   6   0  216.98   16.80
   2  -6   0  217.78   16.40
   2  -6   0  235.78   16.70
   2  -6   0  216.38   16.60
   3  -6   0   20.60    4.20
   3  -6   0   18.80    3.60
  -3  -6   0   19.60    3.90
   3  -6   0   15.70    2.90
  -3   6   0   17.10    3.40
   3  -6   0   24.50    3.90
   3   6   0   17.90    3.00
  -3   6   0   22.10    3.60
   3   6   0   21.70    3.60
  -3  -6   0   20.10    2.90
  -3  -6   0   18.70    2.70
   3   6   0   27.70    3.20
  -3  -6   0   18.30    2.90
   3   6   0   16.30    3.10
  -3   6   0   19.20    3.80
  -3   6   0   15.30    3.10
   3   6   0   24.60    3.50
  -4  -6   0  482.05   33.30
   4  -6   0  495.85   34.00
  -4  -6   0  453.35   32.90
   4   6   0  450.55   33.20
  -4   6   0  453.85   34.20
   4   6   0  492.95   33.40
  -4   6   0  496.15   33.50
   4  -6   0  500.75   33.90
   4  -6   0  510.55   34.10
  -4  -6   0  487.95   32.90
  -4  -6   0  433.26   34.00
  -4   6   0  450.65   33.70
   4   6   0  439.36   33.40
   4  -6   0  489.55   33.40
  -4   6   0  485.65   33.80
   4   6   0  491.85   34.00
  -5  -6   0   56.59    7.00
   5   6   0   68.89    7.20
  -5   6   0   61.69    6.70
  -5   6   0   59.19    7.20
   5  -6   0   71.09    7.20
   5   6   0   63.09    6.00
  -5  -6   0   61.89    5.90
  -5   6   0   76.99    6.70
   5   6   0   61.89    5.90
   5   6   0   65.99    6.10
   5  -6   0   65.59    7.20
   5  -6   0   54.69    6.40
   5  -6   0   62.59    5.80
   6   6   0   85.99    8.70
   6  -6   0   86.89    8.00
  -6   6   0   69.89    7.50
   6   6   0   85.09    7.20
  -6   6   0   78.59    7.40
  -6   6   0   86.09    9.00
   6   6   0   66.29    6.80
   6  -6   0   78.59    8.10
  -6  -6   0   87.89    7.10
   6  -6   0   86.89    8.90
   6  -6   0   77.69    6.90
   6   6   0   90.59    7.30
   7  -6   0  201.58   15.40
   7  -6   0  172.58   14.80
   7  -6   0  185.38   13.70
   7   6   0  190.48   13.90
  -7   6   0  182.08   13.70
  -7   6   0  182.48   15.60
  -7   6   0  171.38   13.70
   7   6   0  183.88   15.10
   7   6   0  165.78   13.50
   7   6   0  199.48   13.80
   7  -6   0  183.08   14.80
   8   6   0  343.77   24.20
  -8   6   0  339.57   26.20
   8  -6   0  341.17   24.20
   8   6   0  336.37   25.50
   8   6   0  348.57   24.30
   8  -6   0  352.96   25.50
   8  -6   0  324.27   25.20
   8  -6   0  358.76   26.00
  -8   6   0  332.77   23.40
   8   6   0  326.77   24.50
   9   6   0   27.50    3.80
   9  -6   0   25.20    5.50
   9  -6   0   28.10    3.70
   9  -6   0   18.40    5.40
   9   6   0   22.60    4.30
   9   6   0   25.90    6.00
   9  -6   0   20.90    6.20
   9   6   0   26.30    3.70
  10  -6   0   81.69    8.60
 -10   6   0   70.79    9.90
  10  -6   0   71.19    9.60
  10   6   0   73.39    7.50
  10  -6   0   71.69    8.60
  10  -6   0   72.39    6.70
  10   6   0   71.79    8.80
  10   6   0   70.69    6.70
  11   6   0   10.10    3.30
  11  -6   0   -0.40    6.40
  11  -6   0   12.10    5.70
 -11   6   0   13.40    6.90
  11   6   0    9.20    4.20
  11  -6   0   11.40    5.70
  11  -6   0    9.80    2.60
  11   6   0    8.50    6.10
  11   6   0    5.00    5.40
  11   6   0   11.40    3.10
  12  -6   0   18.50    2.40
  12  -6   0   26.10    7.80
  12   6   0   17.30    6.60
  12   6   0   20.00    3.80
  12  -6   0   26.90    6.30
  12  -6   0   26.00    6.20
  12   6   0   24.40    5.20
  12   6   0   26.40    3.70
  12  -6   0   19.00    2.50
  13   6   0   10.10    6.80
  13   6   0   12.20    3.50
  13  -6   0    7.60    7.50
  13  -6   0   13.00    6.10
  13  -6   0   13.80    6.10
  13   6   0   11.50    5.10
  13   6   0   16.50    3.10
  13   6   0    2.70    6.60
   0  -7   0    0.00    2.50
   0  -7   0   -0.80    2.40
   0  -7   0    4.90    2.80
   0   7   0    0.80    2.70
   0   7   0   -0.70    2.60
   0  -7   0   -1.00    2.60
   0  -7   0    1.60    2.70
   0   7   0    0.10    2.50
   1  -7   0  215.88   15.40
   1   7   0  224.78   15.40
   1   7   0  194.48   15.30
   1  -7   0  203.78   15.30
  -1  -7   0  202.98   15.40
  -1  -7   0  199.28   15.10
  -1   7   0  200.58   15.50
   1  -7   0  199.88   15.50
   1   7   0  210.18   15.20
  -1   7   0  190.68   15.20
   1   7   0  193.18   15.30
  -1   7   0  223.08   15.30
   1  -7   0  178.28   15.20
  -1  -7   0  193.18   15.40
  -1  -7   0  198.88   15.00
   1  -7   0  204.98   15.30
   1   7   0  204.88   15.30
   2  -7   0  211.28   15.00
  -2  -7   0  192.38   14.40
   2   7   0  184.08   14.30
  -2  -7   0  193.48   14.50
  -2   7   0  205.98   15.10
  -2   7   0  199.78   14.90
   2  -7   0  211.38   14.90
   2   7   0  188.48   14.70
  -2   7   0  201.28   14.60
   2   7   0  211.08   14.90
  -2  -7   0  190.38   14.50
   2  -7   0  180.98   14.50
   2  -7   0  179.38   14.80
   2   7   0  183.58   14.60
   2  -7   0  190.78   15.00
  -2   7   0  184.58   14.90
  -2  -7   0  180.78   15.00
  -3  -7   0  526.95   36.90
   3   7   0  506.35   36.30
  -3   7   0  494.15   36.60
   3   7   0  497.55   36.00
  -3   7   0  511.25   36.20
   3   7   0  492.25   36.30
  -3  -7   0  520.35   36.10
   3  -7   0  542.35   36.30
   3   7   0  507.85   36.30
   3  -7   0  536.45   36.80
  -3  -7   0  494.75   36.10
  -3  -7   0  516.25   35.90
   3  -7   0  536.95   36.60
   3   7   0  543.35   36.70
  -3   7   0  540.75   36.70
   3  -7   0  538.65   36.60
  -3   7   0  492.85   36.80
   3  -7   0  457.25   37.20
  -4   7   0   56.49    5.90
   4  -7   0   53.99    5.80
   4  -7   0   60.69    6.60
   4  -7   0   57.59    6.50
   4   7   0   59.59    6.00
  -4  -7   0   52.09    5.50
   4  -7   0   49.70    6.20
  -4   7   0   57.89    6.80
   4   7   0   50.59    5.50
   4   7   0   57.79    5.90
  -4   7   0   52.39    6.20
  -4  -7   0   51.79    5.00
   4   7   0   64.79    6.20
  -4  -7   0   50.49    5.20
  -4  -7   0   46.60    6.40
  -4   7   0   54.79    6.10
   4   7   0   49.80    6.30
   5   7   0  208.38   14.70
   5  -7   0  212.58   15.90
   5  -7   0  190.88   15.40
   5  -7   0  194.38   15.80
   5   7   0  197.28   15.00
   5  -7   0  181.08   14.60
  -5   7   0  187.78   15.30
   5   7   0  208.98   15.70
  -5  -7   0  197.38   16.00
  -5   7   0  194.48   16.10
  -5   7   0  188.48   15.40
   5   7   0  197.88   14.90
  -5  -7   0  190.98   14.60
  -5   7   0  198.58   14.80
   6   7   0    3.40    3.00
  -6  -7   0    2.60    4.30
   6   7   0    4.20    2.80
  -6   7   0    3.60    4.40
   6  -7   0    2.90    4.30
   6  -7   0    9.50    4.50
  -6   7   0    6.00    3.60
   6   7   0    6.60    3.20
   6   7   0   11.40    4.40
   6  -7   0    4.30    4.40
  -6   7   0   11.10    4.00
  -6  -7   0    5.50    2.80
   6  -7   0    7.80    2.70
   7   7   0  433.26   29.80
   7  -7   0  414.46   30.90
   7   7   0  452.65   30.90
   7   7   0  403.66   29.70
   7  -7   0  387.56   30.50
  -7   7   0  416.96   31.40
   7  -7   0  428.16   31.10
  -7   7   0  445.76   30.00
   7   7   0  391.36   29.70
   7  -7   0  407.46   29.60
  -7  -7   0  449.36   29.80
  -7   7   0  393.16   29.80
   8   7   0   11.80    3.40
   8  -7   0    8.60    4.90
  -8   7   0    8.10    3.10
  -8   7   0    9.90    3.20
   8  -7   0   14.70    5.40
   8  -7   0   15.00    5.40
   8   7   0   14.10    5.30
   8   7   0    9.10    3.30
   8  -7   0   10.80    3.10
   8   7   0   14.20    3.60
   9   7   0   38.30    5.00
   9  -7   0   33.40    7.00
   9   7   0   42.40    5.40
   9  -7   0   42.80    6.90
   9  -7   0   30.30    4.40
   9  -7   0   33.10    6.70
   9   7   0   40.90    5.00
   9   7   0   44.90    7.40
  10  -7   0  106.19   11.00
  10  -7   0   84.59   15.20
  10  -7   0  107.39   10.70
 -10   7   0  108.59   12.10
  10   7   0   87.89   10.50
  10  -7   0   86.49    8.00
  10   7   0   88.29    9.00
  10   7   0   91.79    8.50
  11  -7   0   48.70    5.30
  11   7   0   51.79    8.40
  11   7   0   60.99    6.00
  11   7   0   56.59    6.20
  11   7   0   34.40    8.80
  11  -7   0   66.99    9.30
  11  -7   0   45.20    7.80
  11   7   0   53.59    6.40
  12   7   0    4.60    3.60
  12   7   0    4.40    4.10
  12   7   0    1.50    5.80
  12  -7   0    4.70    5.90
  12  -7   0    5.70    6.20
  12  -7   0    0.80    7.10
  12   7   0    2.00    7.20
  12   7   0    8.90    3.60
  13   7   0    4.20    3.10
  13   7   0   -4.30    6.40
  13   7   0    2.70    6.70
  13  -7   0   -4.20    7.50
  13  -7   0    8.70    6.60
  13   7   0    7.10    4.60
  13   7   0    3.60    3.60
   0   8   0  918.31   64.19
   1  -8   0 1322.77  106.49
   1  -8   0 1174.38  106.49
  -1   8   0 1312.07  104.59
  -1  -8   0 1139.49  107.39
   1  -8   0 1390.26  103.09
  -1   8   0 1267.17  103.69
  -1   8   0 1304.27  102.79
  -1  -8   0 1185.48  105.89
   1   8   0 1080.29  103.19
   1   8   0 1337.17  104.39
   1  -8   0 1386.16  104.09
  -1  -8   0 1224.78  107.19
  -1   8   0 1247.08  107.39
   1   8   0 1352.36  104.59
  -1  -8   0 1356.56  101.79
   2   8   0  746.23   50.79
  -2  -8   0  780.52   50.49
  -2   8   0  774.42   51.19
   2  -8   0  650.83   50.69
  -2  -8   0  742.93   50.59
   2   8   0  763.92   50.89
   2  -8   0  711.83   50.69
   2  -8   0  706.73   50.69
  -2   8   0  655.73   50.79
  -2  -8   0  739.83   50.69
   2  -8   0  731.53   51.09
  -2  -8   0  661.83   50.89
  -3  -8   0  238.78   18.10
   3  -8   0  260.57   18.70
   3   8   0  257.47   18.70
   3  -8   0  240.58   18.50
  -3   8   0  240.58   18.60
  -3  -8   0  227.38   18.70
  -3  -8   0  242.08   18.00
   3  -8   0  235.48   18.70
   3   8   0  250.87   18.40
  -3   8   0  234.58   18.60
   3  -8   0  271.07   18.40
  -3  -8   0  241.98   17.80
   3  -8   0  213.98   18.50
   3   8   0  249.68   18.00
   3   8   0  243.58   18.30
  -3   8   0  257.57   18.60
  -3   8   0  219.48   18.70
  -4   8   0  669.63   50.69
   4   8   0  721.03   50.19
   4  -8   0  741.73   50.49
  -4   8   0  730.13   50.39
  -4  -8   0  674.13   50.69
   4   8   0  737.93   50.19
   4   8   0  741.33   50.59
  -4   8   0  721.43   50.49
  -4   8   0  705.13   50.39
   4  -8   0  759.82   50.49
  -4  -8   0  715.13   49.70
   4  -8   0  751.12   50.09
  -4  -8   0  723.03   49.80
  -4  -8   0  643.84   49.40
   4   8   0  760.12   49.90
   4  -8   0  688.33   50.59
   4  -8   0  646.84   50.49
   5  -8   0  281.37   20.70
   5  -8   0  261.87   20.80
  -5  -8   0  279.17   19.10
   5   8   0  275.77   20.20
  -5  -8   0  256.47   19.00
  -5  -8   0  272.27   19.80
   5   8   0  299.27   19.90
   5   8   0  271.27   20.20
   5   8   0  292.37   21.00
  -5   8   0  272.27   20.00
   5  -8   0  247.18   19.90
  -5   8   0  269.57   21.30
   5  -8   0  237.28   20.80
  -5   8   0  254.67   20.40
   5  -8   0  293.27   20.90
  -5   8   0  291.67   20.80
   5   8   0  264.57   20.70
  -5  -8   0  249.28   21.00
   6  -8   0   29.20    4.30
   6  -8   0   25.30    5.30
   6   8   0   25.90    5.70
  -6   8   0   21.90    6.00
  -6   8   0   26.00    5.00
   6   8   0   22.70    4.60
  -6  -8   0   26.10    4.20
   6  -8   0   28.20    5.70
   6  -8   0   34.00    5.90
  -6  -8   0   21.30    5.90
   6   8   0   27.80    4.90
   6   8   0   28.40    5.30
   7   8   0  437.46   34.40
   7  -8   0  483.05   34.60
  -7  -8   0  522.75   34.70
   7  -8   0  518.75   35.90
   7   8   0  496.15   35.80
   7  -8   0  471.15   35.40
   7   8   0  491.95   34.90
  -7   8   0  513.15   35.20
  -7   8   0  440.86   34.80
   7  -8   0  521.65   36.10
   8  -8   0  165.58   14.70
   8   8   0  154.88   13.40
   8  -8   0  159.88   14.40
  -8   8   0  176.68   13.60
  -8   8   0  161.28   15.70
   8   8   0  167.78   13.20
   8  -8   0  161.48   15.10
   8   8   0  181.38   14.90
   8  -8   0  169.48   13.10
  -8   8   0  158.88   14.90
   9  -8   0  227.38   18.00
   9  -8   0  230.88   19.70
  -9   8   0  258.37   21.50
  -9   8   0  238.18   17.40
   9   8   0  251.27   19.10
  -9   8   0  248.98   17.40
   9   8   0  240.98   18.40
   9  -8   0  257.57   21.70
   9   8   0  249.97   20.20
   9  -8   0  235.68   20.20
  10  -8   0   12.10    6.30
  10  -8   0   31.70    7.20
  10   8   0   12.00    6.60
  10  -8   0   11.90    3.30
  10  -8   0   15.50    6.20
  10   8   0   13.80    4.20
  10   8   0    9.00    4.10
  11  -8   0    6.00    6.60
  11  -8   0    1.50    2.50
  11  -8   0    6.30    6.30
  11   8   0    8.90    4.30
  11   8   0    2.90    3.80
  11   8   0    3.00    6.10
  11  -8   0    4.50    6.30
  11   8   0   12.30    4.10
  12   8   0    9.30    4.40
  12  -8   0   10.30    6.70
  12  -8   0   -0.70    7.20
  12   8   0    0.10    4.20
  12   8   0   14.50    4.20
  12   8   0    3.60    6.70
  12   8   0   -8.10    6.20
  13  -8   0   31.40    9.50
  13  -8   0   32.80    7.90
  13   8   0   25.60    8.10
  13   8   0   25.80    8.10
  13   8   0   27.50    5.40
  13   8   0   31.90    5.50
   0  -9   0   -3.50    3.30
   0   9   0   -0.80    3.40
   0  -9   0   -0.60    3.50
   0  -9   0   -1.50    3.50
   0  -9   0   -0.10    3.40
   0   9   0    0.40    3.70
   0  -9   0    2.20    3.40
   0   9   0    4.30    3.50
   1   9   0  138.59   11.40
  -1   9   0  137.79   11.20
  -1   9   0  130.19   11.50
   1   9   0  128.59   11.50
  -1   9   0  118.89   11.30
  -1  -9   0  146.39   11.50
   1  -9   0  127.99   11.50
   1  -9   0  124.49   11.20
   1  -9   0  124.49   11.20
  -1  -9   0  133.29   11.60
  -1  -9   0  143.59   11.00
  -1   9   0  124.29   11.40
   1  -9   0  130.09   11.20
   1  -9   0  129.59   11.50
   1   9   0  112.09   11.20
   1   9   0  135.59   11.40
  -1  -9   0  133.89   12.20
   2  -9   0 1036.60   70.99
   2   9   0  971.00   70.79
   2   9   0  970.90   70.69
  -2   9   0  985.20   70.89
   2  -9   0  965.70   71.09
  -2  -9   0  991.90   71.19
  -2   9   0 1028.60   71.19
  -2  -9   0 1053.99   70.89
   2  -9   0 1070.19   70.89
  -2   9   0 1070.99   71.19
   3   9   0  146.79   13.90
   3  -9   0  177.38   14.30
  -3   9   0  174.78   13.60
   3   9   0  167.88   14.10
  -3  -9   0  175.58   13.40
   3   9   0  191.78   14.30
  -3   9   0  166.08   14.00
   3  -9   0  178.98   14.10
  -3  -9   0  167.98   13.50
   3   9   0  180.88   13.50
   3  -9   0  158.28   14.00
  -3  -9   0  164.38   14.40
   3   9   0  170.48   13.70
  -3   9   0  160.98   14.40
   3  -9   0  170.28   14.40
  -3  -9   0  176.78   13.70
  -3   9   0  161.48   14.20
   4  -9   0  155.78   13.40
   4  -9   0  143.19   12.90
   4   9   0  156.38   12.10
  -4   9   0  151.18   12.30
  -4   9   0  146.19   13.30
   4   9   0  138.69   12.70
   4   9   0  139.59   12.50
  -4   9   0  164.58   13.80
  -4  -9   0  148.29   13.40
   4  -9   0  141.79   13.10
  -4  -9   0  135.79   11.70
  -4   9   0  164.98   13.30
  -4  -9   0  152.98   12.20
   4   9   0  148.89   12.70
   4   9   0  164.58   13.20
   4  -9   0  158.58   12.50
  -4  -9   0  148.99   12.00
   5   9   0   51.99    5.70
   5  -9   0   46.60    7.20
  -5   9   0   55.59    7.40
   5   9   0   45.50    6.30
   5  -9   0   50.29    7.10
   5   9   0   50.89    6.70
  -5   9   0   40.10    5.60
   5   9   0   44.20    6.20
  -5   9   0   50.39    6.90
   5  -9   0   47.30    6.80
  -5  -9   0   46.90    5.20
  -5  -9   0   45.80    4.60
   5  -9   0   49.30    5.90
   5   9   0   53.19    7.10
  -5  -9   0   45.40    7.20
  -5  -9   0   47.50    5.70
  -5   9   0   49.40    7.60
   6   9   0   59.89    7.50
  -6   9   0   61.09    7.70
  -6   9   0   76.49    8.30
   6   9   0   71.69    8.60
  -6   9   0   60.29    6.80
   6  -9   0   66.09    8.30
   6  -9   0   65.49    6.90
   6  -9   0   65.19    8.50
   6   9   0   62.79    7.40
   6  -9   0   66.29    8.20
  -6  -9   0   69.99    7.00
   6   9   0   69.19    7.20
   6   9   0   59.59    7.30
   7   9   0  110.79   11.40
   7   9   0  126.69   11.40
  -7  -9   0  134.99   10.80
   7  -9   0  111.29   12.50
   7   9   0  125.09   10.60
  -7   9   0  134.19   12.20
   7  -9   0  121.39   10.70
   7  -9   0  114.59   11.80
   7  -9   0  141.09   12.80
  -7   9   0  122.99   14.30
   7   9   0  120.99   11.50
   7   9   0  138.49   13.10
   7  -9   0  123.09   12.40
  -7   9   0  112.99   11.30
  -8   9   0  409.16   28.70
   8  -9   0  341.87   30.20
   8   9   0  418.06   28.80
   8  -9   0  398.66   29.50
   8   9   0  367.66   28.90
   8   9   0  389.46   28.20
  -8   9   0  412.16   30.90
  -8   9   0  437.06   29.00
   8   9   0  399.26   30.00
   8  -9   0  402.36   30.00
   8  -9   0  357.36   28.20
   8   9   0  364.86   28.60
   9   9   0  103.09   10.20
   9   9   0   99.09   11.40
   9   9   0  100.89    9.50
   9  -9   0  107.69   12.10
   9  -9   0   99.99    9.40
   9  -9   0  103.39   11.30
  -9   9   0   98.89    9.50
  -9   9   0  112.89    9.50
   9  -9   0   95.39   11.40
  10  -9   0   72.39   11.00
  10   9   0   64.29    7.50
  10   9   0   90.89    8.90
  10   9   0   83.59   10.40
  10   9   0   70.79    8.20
  10  -9   0  105.39   11.30
  10  -9   0   72.49   11.20
  10  -9   0   72.79    7.40
  11  -9   0   -2.30    2.60
  11  -9   0   -2.80    7.10
  11   9   0    5.20    4.50
  11  -9   0   10.10    5.70
  11   9   0   10.20    4.40
  11   9   0   -2.60    3.80
  11   9   0    4.10    6.90
  12  -9   0   52.09    9.00
  12   9   0   56.49    6.70
  12   9   0   35.10    8.90
  12  -9   0   43.90    9.70
  12   9   0   48.40    6.90
  12   9   0   51.59    6.40
  12   9   0   38.40    8.80
   0  10   0    5.30    4.40
   0 -10   0   10.10    4.40
   0 -10   0    8.20    4.20
   0 -10   0    7.00    4.20
   0 -10   0    4.70    4.10
   0  10   0   13.10    4.70
   0  10   0    8.80    4.30
   0 -10   0    8.40    4.40
   0  10   0    8.60    4.10
   1 -10   0  155.28   13.10
   1  10   0  157.18   13.40
   1  10   0  142.79   13.10
  -1  10   0  158.48   13.60
   1 -10   0  153.28   13.10
   1 -10   0  140.29   13.10
   1 -10   0  154.88   13.60
  -1 -10   0  147.29   13.60
  -1  10   0  166.78   13.00
  -1 -10   0  165.68   13.20
   1 -10   0  158.28   13.20
  -1  10   0  138.49   13.30
  -1 -10   0  148.39   12.80
  -1  10   0  164.78   13.40
   1  10   0  160.58   13.30
  -1 -10   0  156.78   13.20
   2  10   0  111.09   10.40
  -2 -10   0  108.99   10.00
  -2  10   0  103.89   10.80
   2 -10   0  113.49   10.90
   2 -10   0   93.89   11.00
   2 -10   0  101.19   10.40
   2  10   0  115.09   10.80
   2  10   0  113.89   10.60
  -2  10   0  112.29   11.10
  -2 -10   0  114.29   11.10
  -2 -10   0  121.79   10.90
   2 -10   0  100.59   10.90
   2  10   0  116.59   10.60
   2 -10   0  102.99   10.60
  -2 -10   0  118.49    9.90
  -2  10   0  109.69   10.30
  -2  10   0  112.59   10.90
   3  10   0   -1.10    3.90
   3 -10   0    1.00    4.30
  -3  10   0    7.90    4.60
   3  10   0    0.00    4.10
  -3 -10   0    6.40    3.90
   3  10   0    2.10    4.20
   3  10   0    5.10    3.80
   3 -10   0    2.20    4.00
  -3 -10   0    1.40    3.60
   3 -10   0   -2.40    4.40
   3 -10   0   -1.30    4.00
  -3  10   0    3.10    3.70
   3  10   0    2.50    4.00
  -3  10   0    0.30    4.40
   4  10   0  678.63   47.50
   4  10   0  668.93   47.60
   4 -10   0  661.33   47.30
   4  10   0  698.83   47.00
  -4  10   0  662.83   47.90
   4  10   0  638.04   47.40
  -4 -10   0  594.14   46.60
  -4  10   0  642.84   47.10
   4 -10   0  694.23   47.70
   4 -10   0  661.93   47.60
   4 -10   0  670.23   48.10
  -4  10   0  620.64   47.50
  -4 -10   0  704.53   47.10
   4  10   0  653.03   47.70
  -4 -10   0  748.93   47.20
   5  10   0  224.48   18.90
  -5  10   0  251.17   19.00
  -5 -10   0  240.98   18.00
   5  10   0  212.48   18.10
   5  10   0  241.98   18.40
   5 -10   0  248.28   18.30
  -5 -10   0  248.68   17.40
   5  10   0  231.08   17.80
   5 -10   0  255.17   19.00
   5 -10   0  220.78   18.70
  -5 -10   0  216.28   17.10
  -5  10   0  254.37   19.10
  -5  10   0  211.68   17.90
   5 -10   0  231.28   19.40
   5  10   0  222.38   18.30
  -6  10   0  196.68   16.00
   6 -10   0  196.98   16.70
   6 -10   0  185.08   16.10
   6  10   0  182.38   14.70
   6 -10   0  201.68   16.60
  -6  10   0  159.78   14.90
   6  10   0  191.78   15.60
   6  10   0  180.18   15.50
  -6  10   0  178.98   15.80
  -6 -10   0  191.08   14.90
  -6  10   0  165.88   18.40
   6  10   0  194.68   15.70
   6 -10   0  190.28   15.20
   6  10   0  188.18   16.40
  -6 -10   0  221.38   23.60
  -7  10   0   82.79    9.60
   7  10   0   87.29    9.30
   7  10   0   84.49    8.30
   7 -10   0   78.09   10.50
   7  10   0   73.69    8.70
  -7 -10   0   81.29    8.50
  -7  10   0   75.69    8.90
   7  10   0   73.49    8.70
   7 -10   0   65.29    7.90
   7 -10   0   87.69   10.70
  -7  10   0   81.19   11.10
   7 -10   0   79.09    9.80
   7  10   0   94.69   10.40
   7 -10   0   87.69   13.90
   8  10   0  275.57   21.60
   8  10   0  258.67   20.60
   8 -10   0  271.57   22.70
   8 -10   0  280.87   22.70
  -8 -10   0  266.47   20.70
  -8  10   0  305.37   22.00
   8  10   0  262.07   21.20
   8  10   0  299.37   22.80
   9  10   0   80.39    8.90
   9  10   0   68.29    7.70
   9 -10   0   84.49   10.70
  -9  10   0   81.09    8.40
   9  10   0   82.19   10.70
   9 -10   0   89.59   10.30
   9 -10   0   73.59    7.80
  -9  10   0   79.69    8.60
   9  10   0   69.99    8.90
  10  10   0   17.40    6.20
  10 -10   0   21.10    7.00
 -10  10   0   18.00    3.40
 -10  10   0   20.60    3.50
  10  10   0   15.80    5.60
  10 -10   0   20.20    4.20
  10 -10   0   24.70    8.00
  10  10   0   27.50    7.60
  10  10   0   20.10    4.50
  10  10   0   24.80    5.90
  11 -10   0   13.80    7.60
  11  10   0    8.10    7.50
  11  10   0   21.20    5.30
  11 -10   0   10.80    7.80
  11 -10   0   10.70    3.20
  11  10   0   14.30    5.50
  11  10   0   11.90    4.50
  12  10   0   16.40    4.80
  12 -10   0   28.20   10.00
  12 -10   0   23.20    8.00
  12  10   0   11.40    8.20
  12  10   0   39.20    5.90
  12  10   0   16.60    5.90
   0 -11   0   -2.30    4.30
   0  11   0    5.60    4.60
   0  11   0    1.80    4.80
   0 -11   0    1.10    4.60
   0  11   0    1.70    4.30
   0 -11   0    2.30    4.40
   0 -11   0    4.80    4.50
   0 -11   0    0.60    4.60
   1 -11   0  427.36   32.20
   1 -11   0  437.36   32.20
   1 -11   0  400.86   31.80
   1  11   0  420.46   32.00
  -1  11   0  458.35   32.70
   1 -11   0  417.06   32.40
   1  11   0  440.16   32.30
  -1  11   0  434.86   32.30
  -1  11   0  464.35   32.10
   1  11   0  445.86   32.50
  -1 -11   0  435.76   32.40
   1  11   0  446.76   32.30
  -1 -11   0  454.75   32.00
  -1 -11   0  426.86   31.70
  -1 -11   0  457.65   32.70
   1 -11   0  417.46   32.00
  -2 -11   0  197.18   15.40
   2 -11   0  146.19   14.90
   2 -11   0  161.58   15.10
  -2 -11   0  179.38   14.60
  -2 -11   0  195.78   15.30
   2 -11   0  186.58   15.40
   2  11   0  182.88   15.70
  -2  11   0  181.18   15.40
   2  11   0  183.88   15.50
  -2  11   0  191.98   15.20
   2  11   0  185.88   15.40
  -2 -11   0  192.48   16.10
  -3 -11   0    9.70    3.90
   3  11   0   11.10    5.30
   3 -11   0   16.00    5.50
  -3  11   0   15.20    5.30
   3  11   0   12.70    5.00
  -3 -11   0   11.60    5.20
   3 -11   0    5.10    4.90
  -3 -11   0   15.50    4.80
   3 -11   0   12.20    4.90
  -3  11   0    5.30    4.40
   3  11   0   14.60    5.10
  -4 -11   0   94.89    9.90
   4  11   0  101.89   10.70
  -4 -11   0   93.29    8.90
   4  11   0  109.09   10.80
  -4  11   0   94.69    9.60
   4 -11   0   98.69   11.00
  -4  11   0   99.89   10.50
   4  11   0   98.19    9.60
   4 -11   0   87.29   10.00
   4  11   0   94.69   10.10
   4 -11   0   93.09   10.20
   4 -11   0   81.49   10.00
   5 -11   0   11.50    4.70
   5  11   0   14.20    5.20
   5 -11   0   21.40    7.10
   5 -11   0   12.40    6.20
  -5 -11   0   11.50    6.20
  -5 -11   0   16.40    4.30
   5 -11   0   16.60    5.70
   5  11   0   11.00    5.20
  -5 -11   0    6.70    4.50
   5  11   0   20.00    6.00
  -5  11   0   11.40    4.60
   5 -11   0   10.00    5.70
  -5  11   0   12.50    5.50
   5  11   0   14.30    4.30
  -5  11   0   12.50    6.20
  -6  11   0  295.57   23.20
   6 -11   0  328.17   24.50
  -6 -11   0  310.67   21.40
  -6  11   0  304.67   24.00
   6  11   0  278.97   24.80
  -6  11   0  273.97   23.90
  -6  11   0  316.37   25.40
  -6 -11   0  330.87   23.10
   6 -11   0  310.17   24.80
   6 -11   0  301.97   24.90
   6 -11   0  289.77   23.30
   6  11   0  316.97   23.00
  -6 -11   0  328.57   25.50
   6  11   0  324.67   24.00
   6  11   0  298.27   23.70
   6 -11   0  292.97   24.70
   7  11   0   43.00    7.10
  -7  11   0   33.60    7.00
   7 -11   0   32.50    6.00
   7 -11   0   42.30   12.50
   7  11   0   31.80    7.40
   7  11   0   38.70    5.80
  -7 -11   0   36.90    5.70
   7  11   0   41.20    7.80
   7 -11   0   38.40    7.60
  -7  11   0   43.00    7.60
   7 -11   0   26.50    7.20
   8  11   0   46.10    7.70
   8 -11   0   60.99    9.30
   8 -11   0   48.60    6.80
   8 -11   0   48.00    8.90
   8  11   0   49.10    9.00
  -8 -11   0   56.79    7.00
   8  11   0   68.69    8.30
  -8  11   0   53.59    8.50
   8  11   0   53.99    6.50
  -8  11   0   61.89    8.30
   9  11   0   16.80    4.50
   9 -11   0   13.20    6.50
   9 -11   0   20.80    7.40
   9 -11   0   10.70    4.50
   9  11   0   19.40    6.20
   9  11   0    5.70    5.60
  -9  11   0   12.20    5.90
   9  11   0   13.00    7.50
  -9  11   0   14.00    5.80
   9  11   0   19.40    5.70
  10 -11   0    1.20    7.20
  10  11   0    1.40    5.60
 -10  11   0    1.20    5.10
 -10  11   0    2.20    4.20
  10  11   0   -2.70    7.10
  10 -11   0   -3.70    5.90
  10  11   0    6.30    4.20
  10 -11   0    4.40    7.30
  11  11   0   10.90    8.20
  11  11   0   11.90    4.60
  11 -11   0    5.60    7.70
  11  11   0   32.80    6.00
  11 -11   0   10.80    3.50
  11 -11   0   20.40    8.00
  11  11   0    6.10    6.00
   0  12   0  593.24   42.30
   0  12   0  561.74   42.20
   0 -12   0  574.34   42.30
   0  12   0  561.84   41.70
   0 -12   0  593.64   41.60
   1 -12   0   77.79    9.40
   1  12   0   78.49    9.50
  -1 -12   0   74.39    8.80
   1 -12   0   79.99    9.50
   1  12   0   80.09    9.50
  -1 -12   0   78.99   10.00
  -1  12   0   84.99   10.00
   1 -12   0   81.69    9.30
  -1 -12   0   91.99    9.70
  -1  12   0   85.89    9.70
  -1  12   0   71.79    8.80
  -1 -12   0   65.69    9.20
   1  12   0   79.09    9.20
   1  12   0   68.69    9.50
   2 -12   0    6.90    5.10
  -2  12   0   -1.00    6.20
   2 -12   0    9.80    5.50
  -2  12   0    6.70    5.50
  -2 -12   0    2.70    5.10
  -2 -12   0    4.80    5.00
  -2  12   0   12.90    5.20
  -2 -12   0    5.00    5.80
   2  12   0    7.30    5.50
   2  12   0    6.20    5.30
   2 -12   0   10.70    5.50
   2 -12   0    0.60    8.70
   2  12   0   10.30    5.40
   2  12   0    3.70    5.20
  -3  12   0    1.00    4.30
  -3 -12   0    4.70    5.00
   3 -12   0    1.40    5.20
  -3 -12   0   -2.20    4.10
   3 -12   0    3.50    5.80
   3 -12   0   -1.90    6.40
   3  12   0    5.00    6.70
   3 -12   0    3.40    5.30
  -3 -12   0   -1.10    5.50
   3  12   0    0.40    4.90
   3 -12   0   -1.50    4.70
   3  12   0    4.20    5.10
  -3 -12   0    4.10    5.40
  -3  12   0    3.40    5.60
   4  12   0  216.98   18.50
   4 -12   0  200.48   18.10
  -4 -12   0  227.88   16.80
   4 -12   0  171.48   16.70
  -4  12   0  173.28   16.40
  -4 -12   0  200.68   18.10
   4 -12   0  190.08   18.00
  -4 -12   0  238.58   16.90
  -4  12   0  193.78   18.10
   4  12   0  190.98   16.80
  -4  12   0  192.88   17.80
  -4 -12   0  203.58   15.90
   5 -12   0   26.00    6.90
  -5  12   0   23.90    5.40
   5 -12   0   26.90    6.00
   5 -12   0   24.00    6.90
  -5  12   0   21.30    7.00
   5  12   0   25.10    7.00
  -5 -12   0   20.10    5.00
   5 -12   0   39.20    8.90
   5 -12   0   19.70    8.20
  -5 -12   0   18.90   10.00
  -5 -12   0   22.80    4.80
  -5  12   0   19.20    8.10
  -5 -12   0   25.90    5.90
  -6 -12   0  111.89   10.50
   6  12   0   98.09   10.10
   6 -12   0   91.79   11.10
   6  12   0   97.09   11.70
  -6  12   0   92.99   10.60
  -6  12   0  101.49   10.70
  -6 -12   0   94.79    8.10
  -6 -12   0   99.89    8.10
  -6  12   0   99.49   11.90
   6  12   0  109.39   11.00
   6 -12   0   98.39   11.30
   6 -12   0   79.29    9.90
   6  12   0   95.89   12.20
  -7  12   0   67.99    8.70
   7 -12   0   57.99    8.00
   7  12   0   68.89    7.70
   7 -12   0   62.79    9.50
   7  12   0   63.59    8.70
   7  12   0   64.89    9.00
  -7 -12   0   58.89    7.60
   7  12   0   62.09    9.00
   7  12   0   67.49    9.90
   7 -12   0   56.69    9.40
   8 -12   0   18.20    5.40
   8  12   0   18.40    6.60
   8  12   0   20.90    6.70
   8  12   0   27.00    8.20
   8  12   0   24.80    5.40
   8 -12   0   19.70    7.60
   8  12   0   28.70    6.90
  -8  12   0   34.50    7.60
  -8 -12   0   22.70    5.50
   8 -12   0   25.90    7.80
   9 -12   0   -0.40    4.30
  -9 -12   0   -1.20    4.40
   9  12   0   -7.10    5.80
   9  12   0   -3.70    4.30
   9  12   0    2.80    7.40
   9 -12   0   -1.40    6.70
  -9  12   0    5.20    6.40
   9  12   0   15.20    5.90
   9 -12   0    1.10    7.00
  -9  12   0   -1.20    6.10
  10  12   0    8.30    8.00
  10 -12   0    1.20    7.70
 -10  12   0    6.30    5.30
  10  12   0   14.40    6.60
  10 -12   0    8.90    7.50
  10 -12   0    9.60    4.40
  10  12   0    5.70    4.60
   0  13   0    1.10    5.30
   0 -13   0    8.70    5.80
   0 -13   0   -2.20    5.30
   0 -13   0    0.10    5.90
   0  13   0    0.60    6.10
   0  13   0   -7.10    5.20
   0 -13   0   -2.30    5.40
   1  13   0   26.40    7.00
   1 -13   0   28.40    6.60
   1 -13   0   34.50    7.40
  -1  13   0   21.50    7.10
  -1 -13   0   28.30    7.50
  -1  13   0   21.50    7.40
  -1 -13   0   26.60    6.20
  -1  13   0   31.00    6.70
   1  13   0   16.70    6.50
  -1  13   0   19.80    7.00
   1  13   0   36.70    7.00
   1 -13   0   30.60    7.40
  -2 -13   0    7.10    6.40
  -2  13   0    5.00    5.10
   2 -13   0    5.20    5.90
   2  13   0    4.90    6.00
   2 -13   0    4.00    5.80
   2 -13   0   11.00    6.00
   2  13   0    4.00    5.80
  -2  13   0   -0.30    6.20
   2 -13   0    1.60    5.40
   2  13   0    9.60    6.00
   2 -13   0    8.90    6.60
  -2 -13   0    4.40    4.70
  -2  13   0    7.60    6.30
  -2  13   0   -4.10    5.50
   3  13   0  211.48   19.50
   3  13   0  233.68   19.50
  -3  13   0  225.28   20.40
  -3  13   0  217.98   18.60
  -3 -13   0  260.37   19.20
   3 -13   0  270.67   26.40
   3 -13   0  235.28   19.60
   3 -13   0  248.78   20.20
  -3 -13   0  217.18   18.30
  -3  13   0  231.18   19.50
   3 -13   0  210.28   19.10
   3 -13   0  219.48   19.30
   3  13   0  221.48   19.40
  -3 -13   0  259.77   26.60
   4  13   0   36.80    7.60
  -4 -13   0   35.80    6.80
  -4  13   0   37.50    8.40
  -4  13   0   34.90    6.90
  -4 -13   0   32.50    6.30
  -4 -13   0   43.30    7.10
   4 -13   0   45.90    7.90
   4 -13   0   30.20    7.60
  -4  13   0   38.10    8.10
   4 -13   0   34.50    7.40
   4  13   0   27.30    6.90
   4  13   0   29.20    7.50
   5 -13   0   42.50    8.40
   5 -13   0   37.00    7.40
   5  13   0   61.49    9.00
  -5  13   0   49.70    9.30
  -5  13   0   45.70    8.40
   5  13   0   51.59    8.30
  -5  13   0   40.60    7.10
   5  13   0   38.40    9.50
   5 -13   0   51.09    8.60
  -5 -13   0   46.10    6.40
  -5 -13   0   53.09    7.40
   5  13   0   42.70    8.10
   6  13   0   29.00   10.90
  -6  13   0   22.70    7.60
  -6 -13   0   31.60    6.10
  -6 -13   0   25.70    4.20
   6 -13   0   31.20    7.60
  -6  13   0   27.20    6.20
  -6  13   0   36.40    8.70
   6 -13   0   15.40    6.00
   6  13   0    7.70    6.90
   6  13   0   20.40    7.60
  -6 -13   0   21.30    4.20
   6 -13   0   22.70    7.70
   6  13   0   21.90    6.80
   7  13   0  230.98   20.00
  -7 -13   0  246.98   19.00
  -7  13   0  241.18   20.80
   7  13   0  218.98   20.60
   7 -13   0  224.28   19.40
   7 -13   0  224.58   20.50
  -7  13   0  237.48   20.30
   7 -13   0  233.48   21.00
   8 -13   0   25.60    8.80
   8 -13   0   16.90    8.10
   8 -13   0   14.60    5.60
   8  13   0   28.80    8.70
   8  13   0   17.80    7.00
  -8 -13   0   15.90    5.50
   9  13   0    4.80    7.90
   9 -13   0    5.30    5.10
  -9 -13   0    4.10    4.90
  -9  13   0    7.60    6.70
   9  13   0    6.40    6.80
   9 -13   0   -6.80    7.30
   9 -13   0    5.30    7.10
   0 -14   0   -0.60    5.90
   0 -14   0    1.50    6.00
   0 -14   0    8.10    6.70
   0 -14   0    5.70    7.40
   0  14   0    3.70    6.40
   0  14   0    4.20    6.10
   1  14   0   53.19    8.90
   1 -14   0   49.40    8.40
  -1 -14   0   60.59    9.10
   1  14   0   40.50    8.40
  -1 -14   0   62.49    9.10
   1 -14   0   43.70    8.50
  -1  14   0   42.80    7.90
   1 -14   0   57.49    9.30
  -1  14   0   42.90    8.60
   2  14   0    6.90    6.20
  -2  14   0    9.80    7.70
  -2 -14   0    6.20    6.00
   2  14   0   -1.10    6.10
   2 -14   0    4.70    6.40
  -2 -14   0   12.10    7.60
   2 -14   0   12.10    6.30
   2 -14   0   13.00    6.60
  -2  14   0    6.40    6.40
   3 -14   0  231.88   19.70
   3  14   0  227.78   19.90
  -3  14   0  196.48   18.80
  -3 -14   0  224.48   19.60
  -3 -14   0  247.38   18.90
   3 -14   0  235.78   19.80
   3 -14   0  199.78   19.60
  -3  14   0  233.28   19.90
   3  14   0  246.48   20.00
  -4 -14   0   11.70    5.90
  -4  14   0    7.10    6.80
   4 -14   0    6.00    6.70
  -4 -14   0   15.20    8.50
   4  14   0    9.00    7.00
   4 -14   0   12.70    6.00
   4  14   0    9.70    7.40
  -4  14   0   11.10    5.90
  -4 -14   0   14.20    6.30
   4 -14   0   16.80    7.30
  -5  14   0   12.90    7.00
   5 -14   0    6.10    6.10
   5  14   0   10.60    7.20
   5  14   0   -0.30    6.80
  -5 -14   0    8.10    5.40
   5 -14   0    9.00    6.90
  -5  14   0    9.50    5.70
   5 -14   0    4.70    6.80
  -5 -14   0    8.00    5.30
   6 -14   0    2.80    7.00
   6 -14   0    1.30    6.70
   6  14   0   -1.80    6.30
   6 -14   0    2.50    6.80
  -6 -14   0   -0.50    5.30
  -6  14   0   -0.40    6.50
  -6 -14   0    0.80    3.80
  -6  14   0    8.30    5.80
   6  14   0    0.80    6.80
   7 -14   0   13.70    8.00
  -7  14   0   -1.60    7.70
   7  14   0    5.30    7.70
   7 -14   0    6.10    7.70
   7  14   0    5.10    6.50
   7 -14   0   -2.70    6.20
   8 -14   0   16.00    6.20
   8 -14   0   22.00   13.60
  -8  14   0   18.80    7.90
   8  14   0   10.50    9.50
   8 -14   0   24.70    8.40
   8  14   0   19.70    8.00
   0  15   0   -2.00    6.90
   0 -15   0    0.00    6.10
   0  15   0    0.40    6.50
   1  15   0   65.99   10.00
   1  15   0   68.69   10.20
  -1  15   0   62.49    9.40
  -1  15   0   70.29   10.40
   1 -15   0   52.69    9.40
  -1 -15   0   64.99    8.90
   2  15   0   45.40    9.20
  -2  15   0   50.29    8.60
  -2 -15   0   61.39   10.20
  -2 -15   0   45.70    8.30
  -2  15   0   59.59    9.80
   2  15   0   43.80    9.20
   2 -15   0   51.49    9.00
  -2 -15   0   43.90    9.00
   2 -15   0   63.39   10.20
  -3 -15   0   10.10    6.70
  -3 -15   0   14.50    6.50
   3 -15   0   13.90    8.30
   3  15   0    8.70    6.90
  -3  15   0    7.60    6.30
  -3 -15   0   10.50    7.20
   3  15   0   15.50    7.60
  -3  15   0   18.40    7.80
   3 -15   0   15.10    7.20
  -4 -15   0   42.80    7.60
   4 -15   0   50.29    9.50
   4  15   0   52.79    9.50
  -4  15   0   43.90    9.40
  -4 -15   0   57.59    8.90
   4  15   0   44.40    9.20
   4 -15   0   45.10    9.30
  -4  15   0   44.80    8.20
   5 -15   0   17.30    7.90
  -5  15   0   30.40    8.20
   5  15   0   33.10    8.30
   5 -15   0   21.20    8.30
  -5 -15   0   32.10    7.50
  -5 -15   0   21.10    6.30
   5  15   0   38.50    8.90
  -5  15   0   26.00    7.00
  -5 -15   0   21.10    6.60
   5 -15   0   41.50    9.40
   6  15   0  156.18   16.60
   6 -15   0  152.08   15.70
  -6 -15   0  154.48   14.70
  -6 -15   0  152.68   12.90
   6 -15   0  161.18   16.70
  -6  15   0  155.48   16.10
   6 -15   0  155.78   16.50
  -6 -15   0  115.09   13.60
   6  15   0  155.98   16.70
  -6  15   0  153.38   15.00
  -7 -15   0   39.30    7.40
   7 -15   0   34.40   11.20
   7 -15   0   49.50    8.40
   7  15   0   44.00    9.50
   7  15   0   40.80    9.90
  -7  15   0   34.80    9.30
   7 -15   0   33.60   10.00
   0  16   0    4.70    7.50
   0 -16   0    9.70    6.80
   0  16   0    5.60    6.90
  -1 -16   0   33.70    7.90
  -1  16   0   42.20   10.20
  -1  16   0   53.39    9.10
   1  16   0   41.80    9.00
   1 -16   0   42.40    8.80
   1  16   0   47.40    9.50
  -2 -16   0   68.99    9.70
   2  16   0   54.79   10.40
   2  16   0   71.49   10.80
  -2  16   0   59.19   11.20
   2 -16   0   62.99   10.00
  -2  16   0   69.59   10.00
  -3  16   0    6.40    7.20
   3 -16   0   -3.90    7.20
   3  16   0    5.30    7.90
   3 -16   0    3.50    7.50
  -3  16   0    9.30    7.90
   3  16   0    2.30    7.40
  -3 -16   0    2.80    7.50
  -3 -16   0   -0.20    6.70
   4  16   0   -1.00    7.70
  -4 -16   0    0.50    6.70
   4  16   0    0.20    7.50
   4 -16   0   -3.30    7.30
  -4  16   0   -0.50    8.60
   4 -16   0    8.60    7.90
  -4  16   0   -0.60    6.20
  -5  16   0   32.70   10.00
  -5 -16   0   24.90    7.20
   5 -16   0    8.80    9.60
   5  16   0   22.70   10.60
  -5  16   0   22.30    7.50
   5  16   0   22.20    8.40
  -5 -16   0   16.00    6.60
   5 -16   0   26.20   10.00
  -6 -16   0    3.30    4.90
   6  16   0   13.60    9.00
   6 -16   0   19.90    9.00
  -6  16   0   17.50    7.20
  -6  16   0   24.90    8.40
  -6 -16   0    9.30    6.40
   6  16   0   14.40    9.00
   6 -16   0   18.20    8.80
   0  17   0   -2.60    7.30
   0 -17   0    0.00    7.60
  -1 -17   0   11.50    7.40
   1  17   0    4.40    8.20
  -1  17   0   -1.20    7.40
   1 -17   0   13.10    8.60
   2  17   0   17.40   13.90
  -2 -17   0   21.90    7.70
   2 -17   0   11.50    8.40
  -2  17   0   12.70    7.70
   3  17   0   -4.50    8.10
   3 -17   0   -4.00    7.70
   3  17   0   -6.80    8.40
  -3 -17   0    0.50    6.90
  -3  17   0   -1.20   10.30
  -3  17   0    1.00    7.10
   4 -17   0    5.70    8.70
  -4  17   0   -5.70    7.00
   4  17   0    1.00    8.60
  -4 -17   0   -4.10    6.60
   4  17   0    7.60    8.00
  -4 -17   0    1.80    6.80
   4 -17   0    0.00    8.70
  -4  17   0    3.70    8.40
   1   0   1  648.24   47.50
   1   0   1  646.64   46.10
   1   0  -1  677.93   46.30
   1   0   1  671.03   46.60
   1   0  -1  665.33   46.10
  -1   0   1  605.34   46.00
  -1   0  -1  646.04   46.00
  -1   0   1  646.54   45.90
   1   0   1  693.93   46.40
  -1   0  -1  721.13   46.70
   1   0  -1  616.44   45.80
   1   0  -1  726.63   48.00
  -1   0  -1  653.83   46.50
  -1   0   1  634.84   45.90
   2   0   1 4941.01  340.37
   2   0   1 4887.21  340.37
   2   0   1 5333.97  344.17
   2   0   1 4843.92  340.17
  -2   0   1 5092.09  341.47
   2   0  -1 4960.30  341.47
  -2   0  -1 4758.92  340.57
   3   0   1  338.37   25.40
   3   0   1  371.46   27.50
  -3   0   1  342.37   29.70
   3   0   1  352.66   25.50
   3   0  -1  348.17   29.80
   3   0   1  312.77   32.20
   4   0   1   18.50    1.60
   4   0   1   15.10    1.90
   4   0   1   18.00    1.90
   4   0  -1   18.80    2.40
   4   0   1   17.90    2.80
   5   0   1  214.58   15.00
   5   0   1  215.78   15.40
   5   0   1  214.38   16.10
   5   0  -1  223.58   15.90
   6   0   1  282.07   19.80
   6   0   1  262.07   18.80
   6   0   1  257.97   18.30
   6   0  -1  252.77   19.30
   6   0   1  271.97   18.30
   7   0  -1   94.49    8.50
   7   0   1   86.49    7.30
   7   0   1   84.19    6.60
   7   0   1   92.59    6.60
   7   0   1  101.09    9.20
   8   0  -1  224.18   18.10
   8   0  -1  242.28   16.50
   8   0   1  240.68   18.70
   8   0  -1  237.08   16.50
   8   0   1  235.18   16.70
   8   0  -1  246.48   18.00
   8   0   1  233.88   16.70
   8   0   1  235.48   17.30
   9   0  -1   49.99    4.50
   9   0  -1   45.60    4.30
   9   0  -1   52.49    6.20
   9   0   1   55.09    4.80
   9   0   1   55.19    5.80
   9   0   1   52.49    7.20
   9   0  -1   55.99    6.40
   9   0   1   59.69    4.90
   9   0  -1   49.60    6.60
  10   0  -1  369.76   28.10
  10   0   1  375.06   26.80
  10   0   1  389.36   26.80
  10   0   1  398.16   29.20
  10   0   1  373.96   27.80
  10   0  -1  389.16   26.60
  10   0  -1  390.16   28.60
  10   0  -1  366.56   26.60
  10   0   1  390.06   27.30
  10   0  -1  378.66   27.90
  11   0  -1   10.20    2.40
  11   0   1   10.10    4.60
  11   0   1    9.90    6.00
  11   0   1    8.70    3.40
  11   0  -1   16.70    5.70
  11   0  -1    7.10    4.90
  11   0   1    8.30    2.80
  11   0  -1   11.90    4.40
  11   0   1    5.60    2.90
  12   0  -1   29.20    3.60
  12   0  -1   21.10    3.40
  12   0   1   27.40    3.90
  12   0  -1   27.20    5.30
  12   0   1   27.80    4.10
  12   0  -1   24.90    6.10
  12   0   1   20.60    7.30
  12   0  -1   32.40    6.90
  12   0   1   27.00    5.80
  13   0   1    6.60    3.40
  13   0  -1    9.90    2.90
  13   0   1   -0.40    5.20
  13   0  -1    7.90    5.80
  13   0   1   10.60    6.90
  13   0  -1    4.10    6.00
  13   0   1   10.00    3.80
  13   0  -1    8.00    2.80
  13   0  -1    7.70    4.70
  13   0   1   12.20    3.60
  14   0   1   -3.30    7.20
  14   0  -1    5.00    2.80
  14   0  -1   -3.00    4.50
  14   0   1   11.60    3.50
  14   0   1   -0.90    5.60
  14   0  -1   -0.90    6.80
  14   0   1    1.60    5.70
  14   0  -1    6.40    2.90
  14   0  -1   -4.50    6.00
  14   0   1    0.90    3.20
   0   1   1  447.76   35.30
   0   1  -1  528.95   35.90
   0   1  -1  531.85   36.10
   0  -1   1  452.45   35.10
   0  -1   1  488.05   35.90
   0   1   1  501.15   36.00
   0  -1  -1  511.85   35.40
   0   1   1  481.85   36.10
   0   1  -1  487.95   36.30
   0   1  -1  463.25   36.70
   0  -1   1  513.55   35.90
   0  -1  -1  464.35   36.10
   0  -1   1  480.65   36.20
   0  -1  -1  471.25   36.10
  -1   1   1  516.45   38.60
   1   1  -1  519.35   39.20
  -1   1   1  505.95   38.20
  -1   1   1  542.05   38.60
   1  -1   1  558.94   39.00
  -1  -1  -1  459.55   38.40
   1  -1   1  555.04   40.20
   1   1  -1  502.55   37.50
   1  -1   1  576.64   39.50
   1  -1   1  477.05   38.70
   1   1  -1  564.64   38.80
  -1  -1  -1  565.24   37.80
  -1   1  -1  554.14   39.00
   1   1   1  534.75   38.60
   1  -1  -1  549.65   39.10
  -1   1  -1  550.94   39.40
  -1   1  -1  541.75   38.90
   1   1   1  499.65   38.20
   1   1   1  516.25   37.70
   1  -1  -1  535.15   38.80
  -1  -1   1  503.15   39.10
  -1  -1   1  498.25   37.20
  -1  -1   1  518.85   37.40
  -1   1  -1  532.95   36.90
   1  -1  -1  517.95   38.20
   2   1  -1 2920.11  208.88
  -2   1   1 3004.30  206.68
   2  -1   1 3110.29  208.08
   2  -1   1 3055.69  210.78
   2  -1   1 3122.79  207.98
  -2   1   1 2853.71  207.58
  -2   1   1 2929.51  208.88
  -2  -1  -1 2870.01  208.38
   2  -1  -1 3004.00  208.58
   2  -1  -1 2974.10  207.28
   2   1   1 2917.01  208.18
  -2   1  -1 3036.60  207.38
  -2  -1   1 2930.51  208.88
  -2   1  -1 2946.31  207.18
   2   1   1 3222.58  206.58
   2   1   1 3152.78  206.48
   2   1   1 2995.60  206.58
  -2   1  -1 2911.81  210.48
   2  -1  -1 3118.29  207.68
   3  -1   1 2919.81  193.28
   3  -1   1 2954.30  193.28
  -3   1   1 2776.42  195.78
   3   1  -1 2976.10  195.78
  -3  -1  -1 2968.80  195.18
   3  -1   1 3123.39  198.68
   3   1   1 2671.93  194.08
  -3   1  -1 2645.74  191.08
   3   1   1 2583.44  190.58
   3  -1  -1 2694.43  195.28
   3  -1  -1 2704.43  192.28
   3  -1  -1 2808.22  192.48
  -3   1  -1 2525.25  190.88
  -3   1  -1 2816.12  197.68
   4  -1   1  691.13   55.19
  -4   1   1  693.33   60.39
   4   1  -1  740.83   58.89
   4  -1   1  724.03   54.79
   4  -1   1  757.22   62.89
   4   1  -1  745.63   59.39
   4  -1   1  734.03   55.49
   4   1   1  804.62   58.09
   4  -1  -1  794.62   54.59
   4  -1  -1  756.02   60.19
   4  -1  -1  817.52   54.79
  -4   1  -1  735.13   62.79
   5  -1   1 4181.58  284.87
   5   1  -1 4428.26  289.57
   5  -1   1 4326.07  293.27
  -5   1   1 3823.02  289.57
   5  -1   1 4095.09  284.27
   5   1  -1 4238.78  289.27
   5  -1   1 4348.27  284.47
   5   1   1 4087.99  291.87
   5  -1  -1 3887.81  283.27
   5   1   1 4030.20  287.07
   5  -1  -1 3962.70  289.47
   5  -1  -1 3967.60  283.17
  -6   1   1  176.78   13.90
   6   1  -1  159.18   13.70
   6  -1   1  179.48   13.10
   6   1  -1  168.38   13.80
   6  -1   1  173.58   13.00
   6   1  -1  169.88   13.50
   6  -1   1  183.48   14.30
   6  -1   1  175.58   13.00
   6  -1  -1  192.88   13.00
   6  -1  -1  189.08   13.90
   6   1   1  214.28   14.30
   6  -1  -1  193.68   12.90
   6   1   1  192.48   13.40
   7   1  -1  138.29   10.40
   7  -1   1  127.89    9.40
   7  -1   1  136.39    9.60
   7   1  -1  126.69   10.50
   7   1  -1  136.19   10.60
   7  -1   1  130.79   11.20
   7  -1   1  129.69    9.40
   7   1   1  124.99   11.00
   7  -1  -1  119.99   10.60
   7   1   1  119.69    9.90
   7   1   1  123.09    8.80
   7  -1  -1  115.89    9.30
   7  -1  -1  120.09    9.20
   8  -1   1    4.60    2.30
   8   1  -1    4.80    3.60
   8   1  -1    3.40    3.20
   8  -1   1    5.90    2.30
   8  -1   1    1.60    4.10
   8  -1   1    4.50    2.10
   8   1  -1    6.00    4.00
   8   1   1    7.50    3.00
   8   1   1    5.30    4.10
   8   1   1    7.90    1.40
   8  -1  -1    7.60    3.70
   8   1   1   11.70    3.00
   8  -1  -1    6.20    2.20
   8  -1  -1    6.40    2.00
   8   1   1    9.20    1.40
   9   1  -1  329.57   23.80
   9   1  -1  339.47   23.30
   9  -1   1  314.67   24.20
   9  -1   1  333.87   22.50
   9   1  -1  354.96   23.50
   9  -1   1  324.47   22.30
   9  -1   1  345.17   22.40
   9   1   1  315.07   21.80
   9  -1  -1  307.17   22.20
   9   1   1  284.57   22.70
   9  -1  -1  303.37   22.10
   9  -1  -1  299.77   23.10
   9   1   1  311.37   22.90
   9   1   1  284.77   21.80
   9  -1  -1  295.77   23.60
   9   1   1  294.77   24.00
  10   1  -1   51.49    3.90
  10  -1   1   51.49    5.50
  10   1  -1   47.80    6.60
  10   1  -1   44.90    3.90
  10  -1   1   63.29    8.20
  10  -1   1   51.89    5.60
  10   1  -1   45.90    6.40
  10  -1   1   50.49    5.60
  10   1  -1   45.20    6.90
  10  -1  -1   48.10    5.20
  10   1   1   62.49    8.10
  10   1   1   49.60    6.10
  10   1   1   55.59    4.60
  10   1   1   47.70    6.90
  10   1   1   53.79    4.60
  10  -1  -1   56.49    6.20
  10  -1  -1   46.20    6.90
  11   1  -1   17.20    6.00
  11  -1   1   21.70    3.80
  11  -1   1   24.10    3.90
  11   1  -1   20.30    2.50
  11   1  -1   21.40    2.50
  11  -1   1   21.50    6.60
  11   1  -1   17.80    5.00
  11   1  -1   18.90    5.40
  11  -1   1   19.50    3.90
  11   1   1   27.70    3.10
  11   1   1   22.40    5.00
  11  -1  -1   21.90    3.60
  11   1   1   24.00    4.40
  11   1   1   21.90    6.50
  11  -1  -1   29.40    6.30
  11  -1  -1   28.80    3.80
  11  -1  -1   27.20    4.90
  11  -1  -1   25.10    6.10
  11   1   1   22.60    3.00
  12   1  -1    7.90    5.40
  12  -1   1   12.00    3.20
  12  -1   1    9.70    5.50
  12  -1   1   13.10    3.60
  12   1  -1    7.00    2.00
  12   1  -1    2.80    4.50
  12  -1   1    0.60    6.20
  12  -1   1    7.90    3.60
  12   1  -1    7.80    5.90
  12   1   1    1.20    2.60
  12  -1  -1   -1.80    5.30
  12   1   1    3.80    4.70
  12   1   1    2.30    6.30
  12  -1  -1    0.20    3.90
  12   1   1    0.70    2.30
  12  -1  -1    4.30    3.10
  12  -1  -1   -0.60    3.00
  12  -1  -1   -2.20    5.20
  12   1   1   -1.10    3.50
  13  -1   1  120.99    9.30
  13  -1   1   89.69    8.50
  13   1  -1   96.09   10.50
  13   1  -1  104.99   10.80
  13  -1   1  105.89    9.10
  13  -1   1   96.29   11.90
  13   1  -1  106.09    7.70
  13  -1   1   86.89   10.30
  13   1  -1  102.29    7.60
  13   1  -1  103.69   11.40
  13   1   1   97.99    8.30
  13  -1  -1   99.69    8.80
  13   1   1   86.39   11.60
  13   1   1   95.89    8.20
  13  -1  -1   91.89   11.40
  13  -1  -1   85.59   10.50
  13  -1  -1   78.89    9.10
  13   1   1   86.79    9.50
  13  -1  -1   91.79    8.80
  13   1   1  105.29   10.90
  14   1  -1   29.30    7.60
  14  -1   1   17.20    8.20
  14  -1   1   29.80    4.90
  14   1  -1   22.90    3.00
  14   1  -1   20.70    5.90
  14  -1   1   13.40    3.50
  14  -1   1   24.90    6.80
  14  -1   1   19.00    3.50
  14   1  -1   26.00    7.10
  14   1  -1   25.30    3.10
  14  -1   1   25.20    4.70
  14   1   1   27.90    8.30
  14  -1  -1   19.20    7.30
  14   1   1   32.00    4.00
  14   1   1   21.90    3.70
  14  -1  -1   23.60    5.30
  14   1   1   23.50    5.00
  14  -1  -1   23.30    7.80
  14  -1  -1   26.50    4.40
  14   1   1   29.80    6.50
  14  -1  -1   31.70    4.40
   0  -2   1  458.25   34.90
   0   2   1  420.56   34.40
   0   2  -1  499.95   35.80
   0   2   1  390.36   34.60
   0   2  -1  478.15   35.30
   0   2  -1  469.35   35.10
   0  -2   1  457.85   35.60
   0  -2  -1  465.65   35.50
   0  -2   1  424.36   35.10
   0   2  -1  435.26   35.00
   0   2  -1  439.66   34.50
   0  -2   1  473.05   34.60
   0  -2   1  416.66   34.90
   0  -2  -1  479.45   34.60
   0   2   1  447.96   35.20
   0  -2  -1  433.66   34.90
   0   2   1  509.75   35.60
   1  -2   1 3061.49  204.98
  -1   2   1 2953.90  204.88
   1   2  -1 3032.80  205.08
  -1  -2  -1 2858.01  203.88
   1  -2   1 2969.20  205.38
   1   2  -1 3000.30  205.78
   1   2  -1 2827.62  203.78
  -1   2   1 2899.31  204.68
   1  -2   1 2755.92  205.28
  -1   2   1 2974.20  204.28
  -1   2   1 3043.80  205.08
  -1  -2  -1 2759.32  204.78
   1  -2   1 2678.63  204.58
   1   2  -1 2835.12  203.18
   1  -2   1 2928.51  203.18
  -1  -2  -1 2871.71  203.28
   1   2  -1 3081.29  203.88
  -1  -2   1 2915.11  203.58
   1   2   1 3094.79  204.28
  -1  -2   1 2722.93  205.48
  -1   2  -1 2794.02  204.68
  -1  -2   1 3137.19  205.18
  -1   2  -1 3038.20  204.78
  -1   2  -1 2910.11  202.98
   1   2   1 2944.41  204.68
   1  -2  -1 2990.50  205.18
   1  -2  -1 3038.30  204.28
   1  -2  -1 2981.10  204.98
  -1   2  -1 3220.28  205.98
   1   2   1 3177.28  202.88
  -1  -2   1 2857.41  203.18
  -1  -2   1 2789.72  203.18
  -1   2  -1 2774.42  205.28
   1   2   1 3097.79  203.68
   1  -2  -1 2960.80  204.38
  -2  -2  -1 2821.32  187.38
   2   2  -1 2845.12  186.88
   2   2  -1 2916.31  187.18
  -2  -2  -1 2816.42  186.38
  -2   2   1 2837.12  188.68
  -2   2   1 2971.60  189.08
   2  -2   1 2933.81  189.48
   2  -2   1 2788.32  187.08
   2   2  -1 2939.91  191.78
   2  -2   1 2883.31  189.58
  -2  -2  -1 2495.35  189.48
  -2   2   1 2877.61  190.28
   2   2  -1 2807.92  189.68
  -2   2  -1 2463.35  188.38
  -2   2  -1 2449.75  186.28
  -2   2  -1 2434.46  188.58
   2  -2  -1 2644.64  188.48
   2  -2  -1 2537.05  189.08
   2   2   1 2472.85  186.68
   2   2   1 2538.65  186.48
   2  -2  -1 2578.94  189.38
   2  -2  -1 2728.53  189.38
   2   2   1 2553.34  189.18
   3   2  -1 2999.00  212.58
  -3   2   1 2911.51  214.78
   3   2  -1 2826.82  212.48
   3  -2   1 2964.60  213.78
  -3  -2  -1 2973.30  217.88
   3   2  -1 2970.00  219.38
  -3   2   1 3013.80  214.88
   3  -2   1 3222.18  216.68
   3  -2   1 3256.67  217.08
  -3   2   1 3055.29  218.58
   3  -2   1 3327.47  220.88
   3   2  -1 3117.59  217.38
  -3   2  -1 2965.70  215.28
   3   2   1 3337.27  214.48
  -3   2  -1 2806.32  219.48
   3  -2  -1 3221.08  218.28
   3   2   1 3192.18  217.58
  -3   2  -1 3020.00  215.28
   3  -2  -1 3068.99  216.38
  -3  -2   1 2906.61  216.78
   3   2   1 3294.07  213.98
   3   2   1 3353.36  213.58
   3  -2  -1 3438.16  216.18
   3  -2  -1 3220.38  216.98
  -4   2   1  277.67   20.60
   4  -2   1  298.67   21.10
   4  -2   1  302.37   21.10
   4   2  -1  264.97   21.10
  -4  -2  -1  264.57   21.30
   4  -2   1  265.07   20.70
   4  -2   1  312.87   21.70
  -4   2   1  290.87   20.60
  -4   2   1  274.17   21.40
   4   2  -1  295.57   21.50
   4   2   1  309.47   21.30
   4   2   1  329.87   20.90
   4   2   1  331.67   20.70
  -4   2  -1  296.17   20.80
   4  -2  -1  317.57   21.10
   4  -2  -1  336.67   21.50
  -4   2  -1  309.67   21.70
   4  -2  -1  328.67   21.10
  -4   2  -1  311.47   20.80
  -5   2  -1  264.27   19.70
   5   2   1  264.17   18.40
   5   2   1  263.37   18.80
   5  -2  -1  276.17   18.90
   5   2   1  274.27   19.20
   5  -2  -1  269.77   19.50
   5  -2  -1  263.67   19.00
   6   2  -1  416.16   30.50
   6  -2   1  433.96   30.00
   6  -2   1  423.46   30.00
   6   2  -1  411.66   30.10
  -6   2   1  430.16   30.60
   6  -2   1  462.95   31.00
   6   2  -1  405.86   30.30
  -6   2  -1  458.35   30.90
   6   2   1  453.55   29.90
   6  -2  -1  400.56   29.90
   6   2   1  397.16   30.20
   6  -2  -1  463.45   29.90
   6  -2  -1  421.36   30.50
   7   2  -1  464.65   33.70
  -7   2   1  429.16   34.10
   7   2  -1  469.35   34.10
   7  -2   1  457.95   33.20
   7  -2   1  441.56   34.50
   7  -2   1  451.35   33.50
   7   2   1  546.95   33.60
   7   2   1  561.74   34.60
  -7   2  -1  470.15   35.20
   7  -2  -1  496.55   33.50
   8  -2   1  170.28   14.80
   8   2  -1  158.78   13.90
   8  -2   1  153.08   13.00
   8   2  -1  143.39   13.40
   8  -2   1  146.39   12.90
   8  -2   1  164.58   12.70
   8   2  -1  163.58   14.00
   8  -2  -1  191.18   13.00
   8   2   1  179.58   14.80
   8   2   1  197.98   13.70
   8   2   1  190.58   12.10
   8  -2  -1  183.28   13.10
   8  -2  -1  194.48   14.40
   8   2   1  192.28   13.30
   9  -2   1  275.27   19.10
   9  -2   1  261.57   18.60
   9  -2   1  254.97   20.50
   9   2  -1  260.47   19.90
   9   2  -1  286.77   19.70
   9  -2   1  246.18   18.90
   9   2  -1  270.57   20.20
   9   2   1  234.88   20.40
   9  -2  -1  269.87   18.90
   9  -2  -1  246.68   18.90
   9   2   1  287.57   19.50
   9   2   1  239.88   18.10
   9   2   1  254.07   18.10
   9  -2  -1  273.97   20.30
  10   2  -1  175.28   15.40
  10  -2   1  171.88   13.80
  10  -2   1  171.18   13.90
  10   2  -1  200.08   14.90
  10  -2   1  185.68   16.30
  10   2  -1  190.08   15.10
  10  -2   1  173.58   13.40
  10   2   1  179.28   14.20
  10  -2  -1  195.58   15.70
  10  -2  -1  176.88   13.70
  10   2   1  186.58   14.50
  10   2   1  186.58   12.90
  10   2   1  177.28   12.80
  10   2   1  172.58   16.00
  11  -2   1  186.88   14.10
  11   2  -1  166.88   15.10
  11  -2   1  172.78   13.20
  11  -2   1  202.88   16.80
  11  -2   1  173.18   13.20
  11  -2   1  169.18   13.90
  11   2  -1  187.58   15.10
  11   2  -1  189.28   15.90
  11  -2  -1  167.88   13.70
  11  -2  -1  181.18   13.80
  11   2   1  203.98   14.60
  11  -2  -1  184.48   16.10
  11   2   1  162.88   12.70
  11  -2  -1  179.68   14.40
  11   2   1  180.78   14.50
  11   2   1  182.78   12.80
  11   2   1  161.98   16.40
  12  -2   1    9.70    2.70
  12  -2   1    5.60    2.50
  12   2  -1    7.40    5.30
  12   2  -1    1.40    4.80
  12   2  -1    4.00    5.60
  12  -2   1    6.40    4.00
  12  -2   1   14.00    4.60
  12  -2  -1    3.70    3.60
  12   2   1    6.70    4.40
  12  -2  -1    4.10    5.80
  12  -2  -1    9.70    3.80
  12  -2  -1    4.60    3.80
  12   2   1    6.10    4.20
  12   2   1    4.10    2.30
  12  -2  -1   -1.40    5.60
  12   2   1    8.50    6.30
  12   2   1    3.50    2.20
  13   2  -1    3.70    6.00
  13   2  -1    5.50    5.30
  13  -2   1    9.30    4.30
  13  -2   1   11.90    4.50
  13  -2   1    5.80    2.40
  13   2  -1    8.20    5.50
  13  -2   1    7.50    6.00
  13  -2   1    6.50    2.40
  13  -2   1   10.10    6.80
  13  -2  -1    5.80    3.90
  13  -2  -1    2.20    7.70
  13   2   1    5.80    2.70
  13   2   1    6.20    2.40
  13  -2  -1   10.90    4.00
  13  -2  -1   10.30    4.00
  13   2   1    0.10    6.10
  13   2   1    7.20    4.60
  13  -2  -1    5.70    6.20
  13   2   1    9.10    4.90
  14  -2   1   10.10    8.30
  14   2  -1    8.50    6.20
  14   2  -1    0.60    6.70
  14  -2   1    9.30    4.70
  14  -2   1   11.90    4.40
  14   2  -1    5.20    5.60
  14  -2   1    1.70    6.20
  14  -2  -1    7.70    7.40
  14   2   1    7.50    4.80
  14  -2  -1   10.10    7.00
  14  -2  -1    7.80    4.30
  14   2   1    8.20    5.20
  14   2   1    4.70    7.80
  14  -2  -1   11.80    4.20
  14   2   1    0.50    2.40
  14  -2  -1    0.80    4.10
  14  -2  -1    9.40    4.00
  14   2   1   10.80    2.70
   0   3   1 9411.16  633.84
   0  -3   1 9655.93  633.24
   0   3  -1 9999.00  633.74
   0   3   1 8869.01  633.14
   0   3  -1 9269.87  633.44
   0  -3   1 9303.77  633.94
   0  -3   1 8377.66  633.84
   0   3  -1 9485.65  633.94
   0  -3  -1 9555.64  633.14
   0   3  -1 8835.12  633.54
   0  -3  -1 9805.72  634.04
   0  -3   1 8778.32  633.54
   0  -3   1 9513.95  633.44
   0   3   1 9704.73  634.04
   0  -3  -1 8109.89  633.24
   0   3  -1 9462.85  634.54
   0   3   1 9011.60  633.74
   0  -3  -1 8774.42  633.84
   1  -3   1 1812.82  132.99
  -1   3   1 1748.82  132.39
  -1   3   1 1853.91  133.19
   1  -3   1 1973.70  131.99
   1  -3   1 1671.63  133.49
  -1   3   1 1902.61  133.19
  -1  -3  -1 1777.22  131.29
   1   3  -1 1976.30  131.99
  -1  -3  -1 1853.21  131.39
   1  -3   1 2020.90  133.59
   1   3  -1 2075.19  133.59
  -1   3   1 2021.00  133.59
  -1  -3  -1 1713.03  131.89
   1   3  -1 1875.51  132.49
  -1  -3  -1 2004.50  133.99
   1  -3   1 1814.32  133.19
   1   3  -1 1895.41  134.09
   1   3  -1 1828.82  131.99
  -1   3  -1 1846.72  133.19
  -1   3  -1 1676.33  133.29
   1  -3  -1 1753.32  133.39
   1  -3  -1 1984.90  133.09
   1   3   1 1738.03  131.59
  -1   3  -1 1888.61  131.39
  -1   3  -1 1851.71  133.09
  -1  -3   1 1898.41  132.29
  -1  -3   1 1859.31  131.49
   1   3   1 1808.92  132.29
   1   3   1 1970.20  133.49
  -1  -3   1 1871.41  131.79
   1  -3  -1 1829.82  132.99
  -1  -3   1 1812.62  134.29
  -1   3  -1 1999.30  134.59
  -1  -3   1 1880.21  133.39
   2  -3   1  184.98   12.00
  -2   3   1  184.48   11.90
   2   3  -1  184.58   11.70
  -2  -3  -1  180.48   12.00
  -2   3   1  171.38   11.80
   2   3  -1  181.78   11.70
  -2  -3  -1  177.38   11.50
  -2  -3  -1  178.58   11.60
   2   3  -1  190.68   12.10
  -2   3   1  174.28   12.00
   2  -3   1  175.18   11.90
   2  -3   1  191.28   12.10
   2  -3   1  189.98   12.10
  -2  -3  -1  169.28   11.50
  -2   3  -1  152.98   11.80
   2   3   1  148.29   11.40
  -2   3  -1  148.49   11.50
   2   3   1  141.49   11.60
  -2   3  -1  153.08   12.00
   2   3   1  153.18   11.60
   2  -3  -1  147.69   11.90
   2  -3  -1  140.79   11.70
  -2  -3   1  148.39   11.50
   2   3   1  156.38   11.90
  -2   3  -1  140.09   11.80
   2  -3  -1  142.59   11.80
  -2  -3   1  149.19   11.70
  -2  -3   1  146.69   12.00
   3   3  -1  291.17   19.20
   3  -3   1  266.87   19.60
  -3  -3  -1  261.47   19.70
  -3   3   1  272.87   19.50
  -3  -3  -1  289.07   19.10
  -3  -3  -1  273.47   18.90
   3   3  -1  292.97   19.30
   3  -3   1  292.07   19.60
  -3   3   1  268.77   19.40
   3   3  -1  277.07   19.80
   3   3  -1  278.17   19.40
  -3   3   1  265.87   19.70
  -3  -3  -1  284.57   19.10
   3  -3   1  292.97   19.90
   3  -3  -1  288.87   19.70
   3   3   1  277.87   19.30
   3   3   1  274.37   19.10
  -3   3  -1  253.77   19.50
   3   3   1  270.27   19.60
   3  -3  -1  282.37   19.70
  -3   3  -1  257.57   19.10
  -3   3  -1  265.17   19.90
  -3   3  -1  270.97   19.50
   3  -3  -1  283.27   19.50
   3  -3  -1  265.67   19.40
  -3  -3   1  268.67   19.40
  -4  -3  -1 2269.57  169.88
   4   3  -1 2073.59  161.98
  -4   3   1 2073.49  164.38
  -4   3   1 2043.50  164.18
   4  -3   1 2135.19  162.58
   4   3  -1 2419.66  167.68
  -4   3   1 2164.88  170.28
   4   3  -1 2377.06  171.28
   4   3  -1 2085.79  162.38
   4  -3   1 2527.55  172.38
   4  -3   1 2333.37  167.38
   4  -3   1 2469.75  167.88
   4  -3  -1 2451.05  169.58
   4   3   1 2599.94  164.78
   4  -3  -1 2442.96  168.28
   4   3   1 2691.23  169.78
  -4   3  -1 2235.28  172.08
   4   3   1 2521.85  162.78
  -4   3  -1 2453.95  165.58
  -4  -3   1 2331.77  167.28
   4  -3  -1 2595.84  166.88
   4  -3  -1 2431.86  167.08
  -4   3  -1 2170.18  164.78
   4   3   1 2494.05  163.68
   5   3  -1   20.40    2.90
   5  -3   1   18.20    3.60
  -5  -3  -1   24.90    3.70
  -5   3   1   25.30    3.70
   5  -3   1   26.40    3.20
   5   3  -1   28.70    4.00
   5  -3   1   18.70    2.10
   5  -3   1   16.70    3.10
  -5   3   1   21.20    2.30
   5   3  -1   16.50    1.90
   5   3  -1   21.00    2.00
  -5   3   1   23.20    2.40
   5  -3  -1   26.50    3.10
  -5   3  -1   18.10    3.60
  -5   3  -1   21.30    2.40
   5  -3  -1   27.20    2.90
   5   3   1   23.60    3.30
   5   3   1   23.00    2.40
   5   3   1   25.50    2.20
  -5   3  -1   22.40    2.30
   5  -3  -1   23.70    3.20
   5  -3  -1   24.30    3.50
   5   3   1   22.00    2.40
   6  -3   1  652.53   43.70
   6   3  -1  732.13   45.30
  -6   3   1  682.53   44.40
   6  -3  -1  622.84   43.70
   6  -3  -1  619.64   44.60
   6   3   1  623.34   43.10
   6   3   1  585.74   43.30
   6   3   1  579.54   43.80
  -6   3  -1  627.54   44.50
   6  -3  -1  581.94   43.60
  -7   3   1   37.20    5.20
   7  -3   1   30.90    4.10
   7  -3   1   34.10    3.40
   7  -3   1   35.30    5.50
   7   3  -1   35.20    5.00
   7  -3   1   33.10    4.30
   7   3  -1   33.80    4.30
   7   3  -1   36.00    4.70
   7  -3  -1   36.30    5.00
  -7   3  -1   31.70    5.30
   7   3   1   32.80    3.00
   7   3   1   41.40    4.00
   7  -3  -1   31.10    4.10
   7  -3  -1   37.70    4.20
   7   3   1   39.10    4.90
   7   3   1   30.60    3.00
   7  -3  -1   30.10    3.70
   8   3  -1  638.54   40.80
   8  -3   1  600.34   39.50
   8  -3   1  559.14   40.10
   8  -3   1  561.14   40.00
   8  -3   1  601.84   39.50
  -8   3   1  617.24   41.10
   8   3  -1  630.94   40.30
   8  -3   1  573.34   41.20
   8   3  -1  631.54   40.80
   8   3   1  538.45   39.20
   8   3   1  512.55   39.80
   8  -3  -1  529.05   39.90
   8   3   1  546.75   40.30
  -8   3  -1  519.55   41.00
   8  -3  -1  559.34   40.80
   8   3   1  527.65   40.90
   9   3  -1   94.39    8.90
   9  -3   1   93.69    7.20
   9   3  -1   94.69    9.60
   9  -3   1   91.89    8.40
   9   3  -1   86.19    9.40
   9  -3   1   87.79    7.20
   9  -3   1   74.39    8.20
   9  -3   1   91.79    9.90
  -9   3   1   87.99    9.80
   9   3   1   82.79    8.00
   9  -3  -1   91.79    9.60
   9  -3  -1   99.09    8.10
   9   3   1   97.19   10.20
   9   3   1   98.09    6.80
   9  -3  -1   89.89    8.10
   9   3   1   87.89    6.80
   9   3   1   89.09    9.00
  10   3  -1   83.49    9.50
  10   3  -1   85.49    9.30
  10   3  -1  103.69   10.50
  10  -3   1   97.29    7.60
  10  -3   1   91.19   10.70
  10  -3   1  104.49    9.00
  10  -3   1   85.59    7.50
  10  -3  -1   97.69    8.80
  10   3   1  104.09   11.20
  10  -3  -1  103.99    8.80
  10  -3  -1  101.29   10.90
  10   3   1   95.89    7.40
  10   3   1  108.29    9.70
  10  -3  -1   98.29    8.60
  10   3   1   94.29    7.20
  10   3   1   87.19    8.70
  11   3  -1   25.10    6.40
  11  -3   1   32.00    3.40
  11   3  -1   26.80    6.20
  11  -3   1   34.70    3.60
  11  -3   1   32.10    7.30
  11  -3   1   37.90    8.40
  11   3  -1   31.80    5.60
  11  -3   1   27.80    5.40
  11   3   1   34.00    3.20
  11  -3  -1   32.20    5.10
  11  -3  -1   41.20    7.10
  11   3   1   32.20    5.60
  11   3   1   20.20    6.70
  11  -3  -1   33.40    5.10
  11  -3  -1   30.20    4.50
  11   3   1   32.10    5.00
  11   3   1   29.40    3.30
  12   3  -1   44.00    8.20
  12  -3   1   53.49    6.80
  12  -3   1   51.29    4.80
  12   3  -1   63.59    8.20
  12   3  -1   49.40    7.30
  12  -3   1   46.00    9.10
  12  -3   1   52.79    4.80
  12  -3   1   49.99    6.70
  12  -3  -1   63.79    6.70
  12   3   1   65.09    9.20
  12  -3  -1   61.49    8.70
  12   3   1   60.99    5.00
  12   3   1   56.39    5.20
  12   3   1   59.59    6.70
  12  -3  -1   65.09    6.50
  12  -3  -1   67.49    6.80
  12   3   1   54.39    7.10
  12  -3  -1   69.39    7.10
  13   3  -1    7.40    5.60
  13  -3   1    1.10    7.20
  13   3  -1   16.10    6.50
  13   3  -1    8.10    5.40
  13  -3   1   10.00    4.50
  13  -3   1    9.40    4.60
  13  -3  -1    8.80    4.40
  13   3   1    8.90    4.70
  13   3   1    9.10    6.80
  13   3   1    6.00    2.50
  13  -3  -1    2.70    3.70
  13  -3  -1    3.20    3.70
  13   3   1    3.70    5.00
  13   3   1    1.00    2.10
  13  -3  -1    9.30    4.20
  13  -3  -1    2.40    6.10
  14   3  -1   61.59    9.00
  14  -3   1   74.49   11.30
  14   3  -1   74.99   10.00
  14  -3   1   72.29    8.10
  14   3  -1   80.29   10.10
  14  -3   1   76.59    8.10
  14   3   1   50.59    7.80
  14  -3  -1   69.09    7.80
  14   3   1   57.69    7.80
  14   3   1   63.69    5.80
  14  -3  -1   67.19   10.30
  14   3   1   55.39   10.30
  14  -3  -1   70.49    7.70
  14  -3  -1   52.09    9.70
  14  -3  -1   70.29    7.40
   0  -4   1 1606.34  115.79
   0   4  -1 1754.92  117.89
   0   4  -1 1634.34  116.49
   0   4  -1 1525.15  115.89
   0  -4  -1 1767.82  117.79
   0  -4  -1 1649.33  115.59
   0   4   1 1514.55  115.99
   0   4  -1 1611.84  116.39
   0   4   1 1568.94  116.59
   0  -4   1 1632.14  116.09
   0  -4  -1 1556.64  116.89
   0   4   1 1482.75  116.19
   0  -4   1 1535.95  116.69
   0  -4   1 1591.54  117.39
   0   4   1 1706.13  116.79
   0  -4  -1 1613.14  116.39
   0   4  -1 1478.35  116.09
   0  -4  -1 1574.84  116.59
   0  -4   1 1644.54  117.09
   1   4  -1 1327.47  101.29
  -1   4   1 1500.95  102.59
  -1   4   1 1422.96  102.79
   1  -4   1 1525.95  101.69
  -1   4   1 1587.04  102.69
   1  -4   1 1294.17  101.59
   1   4  -1 1551.54  101.99
   1   4  -1 1506.55  103.19
   1  -4   1 1498.65  102.69
   1  -4   1 1481.85  104.29
   1  -4   1 1407.16  102.99
   1   4  -1 1537.55  101.49
  -1  -4  -1 1483.15  101.19
  -1  -4  -1 1393.36  101.59
  -1   4   1 1474.95  102.39
   1   4  -1 1523.25  102.69
  -1  -4  -1 1547.05  100.79
  -1  -4  -1 1349.07  102.89
  -1   4  -1 1323.17  102.89
   1   4   1 1276.57  101.59
  -1  -4   1 1255.77  100.39
  -1   4  -1 1259.37  102.09
   1  -4  -1 1247.78  100.69
   1  -4  -1 1320.87  101.39
  -1  -4   1 1180.08  101.39
  -1   4  -1 1234.08  102.59
  -1   4  -1 1341.97  100.29
   1   4   1 1358.36  100.89
   1   4   1 1414.56  102.39
  -1   4  -1 1280.87  101.89
  -1  -4   1 1357.76  100.39
  -1  -4   1 1264.57  100.79
   1  -4  -1 1354.06  103.09
   1  -4  -1 1400.46  102.19
  -1  -4   1 1235.48  103.09
   2  -4   1  813.42   56.89
  -2   4   1  870.81   62.29
   2  -4   1  835.32   60.09
   2   4  -1  833.42   58.19
  -2  -4  -1  790.92   55.99
  -2   4   1  780.32   59.39
   2  -4   1  844.52   61.09
   2   4  -1  855.91   58.79
   2   4  -1  786.72   61.39
   2   4  -1  831.72   57.89
  -2  -4  -1  855.11   56.99
   2  -4   1  772.22   62.29
  -2  -4  -1  817.42   61.99
   2  -4   1  798.32   60.79
  -2   4  -1  634.34   58.89
  -2  -4   1  638.24   58.29
   2  -4  -1  671.83   58.19
   2   4   1  704.23   56.59
  -2   4  -1  644.64   55.39
  -2  -4   1  670.43   61.79
  -2   4  -1  700.23   61.79
  -2  -4   1  658.73   54.99
  -2   4  -1  643.24   58.29
  -2  -4   1  657.53   56.09
   2   4   1  618.04   58.59
   2  -4  -1  704.63   58.49
   2   4   1  708.83   57.89
   2  -4  -1  611.94   57.39
  -3  -4  -1 1591.74  116.19
  -3   4   1 1683.43  124.59
   3   4  -1 1950.80  126.09
  -3   4   1 1666.13  121.59
   3   4  -1 1739.63  119.59
   3   4  -1 1840.72  122.19
   3  -4   1 1716.13  122.69
  -3   4   1 1519.25  120.59
  -3   4   1 1837.12  121.99
   3  -4   1 1846.12  125.19
  -3  -4  -1 1675.33  117.29
   3  -4   1 1765.02  118.19
  -3  -4  -1 1603.04  123.89
   3   4  -1 1740.33  118.79
   3  -4   1 1891.31  123.59
  -3  -4  -1 1511.25  117.79
   3   4   1 1817.12  120.09
   3  -4  -1 1628.34  120.99
   3  -4  -1 1599.04  122.09
   3  -4  -1 1630.44  120.89
  -3  -4   1 1675.23  125.79
   3  -4  -1 1796.42  123.69
   3   4   1 1675.53  118.09
  -3   4  -1 1537.25  121.79
  -3  -4   1 1416.56  120.29
  -3   4  -1 1670.53  125.79
   3   4   1 1507.45  118.09
  -3   4  -1 1512.25  117.89
  -3  -4   1 1446.86  115.69
   3   4   1 1520.95  121.89
   4  -4   1  580.24   39.10
  -4   4   1  514.15   38.50
  -4  -4  -1  548.45   38.90
   4  -4   1  592.04   38.80
  -4   4   1  533.75   39.00
  -4   4  -1  536.05   38.60
   4  -4  -1  578.14   38.80
  -4   4  -1  547.65   39.10
   5   4   1   45.60    4.10
   5  -4  -1   45.20    4.80
   5  -4  -1   54.39    5.60
   5  -4  -1   46.30    5.20
  -5   4  -1   48.00    4.80
  -5   4  -1   47.10    4.70
   5  -4  -1   45.30    5.00
   5   4   1   49.99    4.30
   5   4   1   51.09    4.40
  -5   4  -1   49.40    5.80
   5   4   1   49.50    5.30
  -5  -4   1   47.60    4.80
   6  -4   1  394.06   26.60
   6   4  -1  358.96   27.70
  -6   4   1  353.06   26.50
   6  -4   1  397.86   28.10
   6   4  -1  371.76   26.50
   6   4  -1  384.46   26.60
   6  -4   1  416.96   27.40
  -6   4   1  351.96   26.50
  -6   4   1  369.46   27.80
   6   4  -1  347.47   27.00
   6  -4   1  361.66   27.30
   6  -4  -1  372.56   27.00
   6   4   1  427.66   26.90
   6  -4  -1  402.56   27.50
   6   4   1  366.96   26.50
  -6   4  -1  394.36   26.70
  -6   4  -1  379.46   26.60
   6   4   1  419.16   27.70
   6  -4  -1  394.36   27.30
  -6   4  -1  395.96   28.20
   6  -4  -1  404.26   27.70
   7   4  -1  443.46   30.20
   7  -4   1  436.86   31.10
   7  -4   1  461.15   31.20
   7  -4   1  483.35   32.10
   7   4  -1  432.76   30.20
   7  -4   1  454.45   30.30
  -7   4   1  446.56   31.80
   7   4  -1  447.56   31.70
   7   4  -1  462.65   31.00
   7  -4  -1  379.56   30.70
   7   4   1  424.76   31.30
   7   4   1  434.26   30.60
   7  -4  -1  436.66   31.70
   7   4   1  406.46   30.30
   7   4   1  419.76   30.20
   7  -4  -1  451.25   31.10
  -7   4  -1  424.46   31.90
   8  -4   1   13.40    4.80
   8   4  -1   10.90    4.30
   8  -4   1   11.60    2.10
   8   4  -1   13.50    1.90
   8   4  -1    7.90    3.50
   8   4  -1   13.20    2.00
   8  -4   1   13.30    3.60
  -8   4   1   11.60    4.60
   8   4   1   11.00    2.00
  -8   4  -1   13.70    4.90
   8  -4  -1   10.40    4.40
   8  -4  -1   12.10    3.70
   8   4   1   13.10    2.90
   8   4   1   12.80    4.00
   8  -4  -1   13.20    3.00
   8  -4  -1   12.20    3.60
   9   4  -1   28.50    5.60
   9  -4   1   30.10    3.00
   9   4  -1   27.90    4.70
  -9   4   1   23.80    5.70
   9   4  -1   27.90    2.80
   9  -4   1   29.70    5.50
   9   4  -1   25.90    2.70
   9  -4   1   27.50    3.10
   9  -4   1   32.50    6.50
   9  -4   1   28.60    4.90
   9   4  -1   27.90    5.40
   9  -4  -1   20.10    4.50
   9   4   1   32.20    4.10
   9   4   1   27.90    3.20
   9   4   1   29.50    5.10
  -9   4  -1   25.00    6.20
   9  -4  -1   32.30    5.90
   9  -4  -1   31.40    4.20
   9   4   1   27.80    3.00
   9   4   1   26.70    5.70
   9  -4  -1   24.90    4.80
  10  -4   1  158.58   12.70
  10  -4   1  159.68   12.70
  10  -4   1  128.79   13.90
 -10   4   1  158.88   14.10
  10   4  -1  152.48   13.50
  10   4  -1  153.98   13.60
  10   4  -1  148.59   10.60
  10  -4   1  140.49   10.70
  10   4  -1  143.69   12.60
  10  -4   1  143.59   10.70
  10   4  -1  139.79   10.50
  10  -4  -1  148.29   11.90
  10  -4  -1  169.18   14.10
  10   4   1  132.39   10.70
  10   4   1  157.88   11.00
  10  -4  -1  154.48   12.60
  10   4   1  152.88   12.00
  10  -4  -1  160.78   12.50
  10   4   1  141.49   12.90
  10   4   1  145.99   14.10
  11  -4   1  266.87   18.40
  11   4  -1  267.47   18.50
  11  -4   1  267.07   20.30
  11   4  -1  287.37   21.50
  11   4  -1  289.07   21.50
  11   4  -1  304.77   20.70
  11  -4   1  297.17   22.70
  11  -4   1  286.07   20.60
  11   4  -1  253.07   18.50
  11   4   1  260.67   18.70
  11  -4  -1  267.67   20.10
  11   4   1  246.48   21.80
  11  -4  -1  259.67   19.70
  11   4   1  254.67   19.80
  11   4   1  250.27   18.90
  11  -4  -1  237.28   21.30
  11   4   1  267.07   20.80
  11  -4  -1  263.87   20.40
  12   4  -1   -1.50    5.20
  12   4  -1    3.80    4.80
  12   4  -1    5.80    5.80
  12  -4   1    1.10    6.90
  12  -4   1    1.90    4.80
  12  -4   1    3.90    4.60
  12   4   1    4.30    5.00
  12  -4  -1    4.00    4.30
  12   4   1    0.20    2.10
  12  -4  -1    6.90    3.50
  12   4   1    0.80    2.50
  12  -4  -1    2.60    4.60
  12   4   1    8.90    6.50
  12   4   1    0.00    3.60
  12  -4  -1    1.10    7.40
  13   4  -1    9.00    5.40
  13   4  -1    4.30    5.90
  13  -4   1   14.00    7.80
  13   4  -1    7.60    6.30
  13  -4   1    8.00    5.10
  13  -4   1   12.10    5.40
  13   4   1    7.60    6.80
  13   4   1    7.60    2.40
  13  -4  -1   20.30    5.20
  13  -4  -1    4.10    6.80
  13   4   1    7.00    5.40
  13  -4  -1    6.20    4.50
  13  -4  -1    5.60    4.80
  13   4   1    9.10    2.70
  13  -4  -1    7.80    3.50
  13   4   1    4.40    4.30
  14  -4   1   12.50    5.30
  14   4  -1   -4.80    6.00
  14  -4   1    6.10    5.50
  14  -4   1    1.00    8.00
  14   4  -1   -5.30    6.20
  14   4  -1   11.60    5.60
  14  -4  -1    3.00    5.00
  14  -4  -1    7.00    3.20
  14   4   1    6.80    2.30
  14   4   1   14.60    5.10
  14  -4  -1    1.80    3.10
  14   4   1    7.40    5.70
  14  -4  -1   10.70    5.30
  14   4   1    8.10    2.10
  14  -4  -1    8.90    7.50
  14   4   1   11.50    7.60
   0  -5   1   84.09    6.90
   0   5   1   92.19    7.10
   0  -5  -1   98.49    7.20
   0  -5  -1   78.09    6.90
   0   5   1   97.29    7.00
   0  -5   1   80.09    6.90
   0   5   1   80.89    6.90
   0  -5   1   87.29    7.00
   0   5   1   81.29    6.90
   0   5  -1   80.29    6.90
   0  -5   1   81.69    7.00
   0  -5  -1   75.79    6.90
   0   5  -1   73.59    6.90
   0  -5   1   87.09    6.90
   0   5  -1   80.39    7.00
   0  -5  -1   84.89    6.80
   0   5  -1   97.49    7.00
   0   5  -1   81.29    6.90
   0  -5  -1   77.69    6.70
  -1   5   1  557.94   52.59
   1   5  -1  601.44   52.09
   1   5  -1  611.34   51.59
  -1  -5  -1  537.35   51.09
   1  -5   1  614.74   53.89
  -1  -5  -1  640.24   53.79
  -1   5   1  599.34   52.79
   1   5  -1  642.94   53.09
  -1  -5  -1  504.35   53.29
   1  -5   1  556.44   51.49
   1  -5   1  635.64   52.59
   1   5  -1  537.95   51.79
  -1   5   1  603.24   51.89
   1   5  -1  645.94   53.69
  -1   5   1  562.64   53.39
   1  -5   1  530.25   53.19
  -1  -5  -1  541.35   49.50
   1  -5   1  552.64   51.49
  -1  -5   1  707.23   54.29
   1   5   1  593.24   52.39
  -1   5  -1  625.54   54.79
  -1   5  -1  663.73   53.59
  -1   5  -1  619.74   54.29
  -1  -5   1  696.13   52.19
  -1  -5   1  656.13   56.29
   1   5   1  609.04   51.99
  -1  -5   1  674.53   54.09
  -1  -5   1  630.74   50.49
  -1   5  -1  589.04   50.49
   1  -5  -1  736.93   56.09
   1  -5  -1  632.44   51.79
   1   5   1  653.33   52.29
   1  -5  -1  729.23   53.19
   1  -5  -1  777.62   55.09
   2   5  -1  766.52   59.49
   2  -5   1  783.02   61.49
   2  -5   1  732.43   60.39
  -2  -5  -1  680.63   62.29
   2  -5   1  687.53   63.19
  -2  -5  -1  675.13   57.29
   2   5  -1  730.33   59.29
   2   5  -1  701.93   59.09
  -2   5   1  647.84   58.49
  -2   5   1  670.73   60.09
  -2   5   1  852.11   63.79
   2   5  -1  692.23   61.09
  -2   5   1  797.12   60.89
   2  -5   1  686.73   57.79
  -2  -5  -1  687.63   56.19
   2   5  -1  677.23   57.59
   2  -5   1  657.03   60.99
  -2  -5  -1  622.04   56.49
   2   5   1  719.73   60.59
  -2   5  -1  698.73   59.79
   2   5   1  754.72   56.89
   2  -5  -1  712.33   62.19
   2   5   1  775.02   59.29
   2   5   1  739.23   59.19
  -2   5  -1  743.83   61.29
   2  -5  -1  754.82   59.69
   2   5   1  709.13   59.59
   2  -5  -1  828.92   60.19
  -2  -5   1  670.63   59.29
  -2  -5   1  694.23   63.89
  -2   5  -1  715.73   56.69
  -2  -5   1  698.73   55.99
   2  -5  -1  805.02   60.29
  -2   5  -1  752.32   63.59
  -2  -5   1  624.54   57.29
  -3   5  -1  780.12   54.49
  -4  -5  -1 1499.45  111.39
  -4  -5  -1 1515.45  122.39
  -4   5   1 1532.95  122.59
   4  -5   1 1667.23  113.39
   4  -5   1 1635.04  121.79
  -4  -5  -1 1507.05  108.59
   4   5  -1 1569.64  121.29
  -4   5   1 1546.65  117.59
   4   5  -1 1598.14  113.99
   4   5  -1 1451.25  114.19
  -4  -5  -1 1530.95  113.39
   4   5  -1 1455.05  116.49
  -4   5   1 1644.24  117.99
   4  -5   1 1698.23  119.09
   4  -5   1 1563.24  120.49
  -4   5   1 1565.94  116.39
   4  -5  -1 1555.84  121.59
  -4   5  -1 1599.24  118.69
   4   5   1 1559.24  114.89
   4   5   1 1571.74  113.99
   4  -5  -1 1696.53  117.89
  -4   5  -1 1600.44  122.99
   4  -5  -1 1484.65  116.09
  -4   5  -1 1515.95  116.99
  -4  -5   1 1427.86  123.09
  -4  -5   1 1565.44  116.69
   4  -5  -1 1501.45  122.89
   4   5   1 1552.94  113.19
  -4   5  -1 1545.05  113.69
   4   5   1 1578.94  124.19
  -5   5   1  251.47   17.00
   5   5  -1  243.28   16.90
   5  -5   1  248.68   17.30
   5   5  -1  254.07   16.70
   5   5  -1  240.68   16.60
  -5  -5  -1  271.07   17.80
  -5  -5  -1  250.47   16.50
  -5   5   1  255.87   17.90
   5  -5   1  255.17   17.30
   5  -5   1  247.58   16.40
  -5   5  -1  224.88   16.90
   5   5   1  216.68   17.20
   5  -5  -1  203.58   17.10
  -5   5  -1  197.88   16.80
   5  -5  -1  217.88   17.30
   5   5   1  211.68   16.50
  -5  -5   1  218.28   16.80
   5   5   1  205.78   16.60
   5  -5  -1  210.88   16.80
   5  -5  -1  211.68   17.30
  -6   5   1  159.78   13.40
  -6  -5  -1  170.08   15.40
   6  -5   1  189.98   13.20
   6   5  -1  175.38   14.50
   6  -5   1  181.88   14.30
   6   5  -1  162.98   13.20
   6   5  -1  182.78   13.40
   6  -5   1  181.18   14.30
  -6   5   1  176.68   13.50
   6   5  -1  175.98   13.80
  -6   5   1  187.88   15.00
   6  -5   1  187.78   15.00
  -6  -5   1  184.18   13.70
   6  -5  -1  186.98   14.60
   6  -5  -1  198.98   14.30
  -6   5  -1  184.88   14.90
  -6   5  -1  184.98   13.60
  -6   5  -1  190.18   13.70
   6  -5  -1  181.68   13.70
   6   5   1  172.68   13.30
   6   5   1  196.38   14.40
   6   5   1  197.88   13.40
   6   5   1  197.28   13.50
   7  -5   1   12.50    4.70
  -7   5   1   11.50    4.50
   7   5  -1   11.50    3.60
   7  -5   1    6.50    3.90
   7   5  -1    6.70    4.30
   7  -5   1    9.80    4.00
   7   5   1   20.20    4.40
  -7   5  -1   30.80    5.50
   7   5   1   19.80    2.90
   7   5   1   18.50    2.90
  -7   5  -1   18.90    2.70
   7  -5  -1   23.40    4.90
   7  -5  -1   15.20    4.00
  -7   5  -1   22.30    2.60
   7   5   1   19.80    3.00
   7  -5  -1   19.60    3.20
   7  -5  -1   23.30    4.50
   8   5  -1  133.59   10.00
   8   5  -1  131.69   12.30
   8   5  -1  134.49   10.20
  -8   5   1  122.89   12.60
   8  -5   1  139.29   12.70
   8  -5   1  121.39   11.50
   8  -5   1  134.89   11.60
   8  -5   1  131.19    9.90
   8   5  -1  131.59   11.10
   8   5   1  149.79   10.70
   8   5   1  129.29   10.10
   8   5   1  130.09   11.80
   8  -5  -1  142.69   12.40
  -8   5  -1  139.59   12.70
   8  -5  -1  121.99   10.70
   8  -5  -1  142.39   11.40
   8  -5  -1  152.78   11.80
   9   5  -1  216.58   16.90
   9   5  -1  220.38   16.90
   9  -5   1  236.58   19.50
   9  -5   1  241.28   18.40
   9   5  -1  228.98   18.90
   9  -5   1  212.88   18.30
   9  -5   1  229.98   16.70
  -9   5   1  230.28   19.50
   9   5  -1  248.78   18.10
   9  -5  -1  243.48   19.30
   9   5   1  246.98   17.20
   9  -5  -1  255.37   17.70
   9  -5  -1  249.08   18.50
   9  -5  -1  258.17   18.30
   9   5   1  232.48   18.60
   9   5   1  244.58   17.00
   9   5   1  242.98   17.50
  10  -5   1   52.69    4.70
  10   5  -1   46.40    7.60
  10   5  -1   64.89    7.00
  10  -5   1   47.10    7.00
  10   5  -1   57.59    8.10
  10   5  -1   50.99    5.20
  10  -5   1   57.59    7.40
  10  -5   1   61.99    8.90
  10  -5   1   54.09    4.70
  10   5  -1   55.69    5.40
  10   5   1   66.29    5.70
  10  -5  -1   67.79    7.40
  10  -5  -1   73.39    8.70
  10  -5  -1   80.99    6.80
  10   5   1   75.39    8.80
  10   5   1   79.09    8.20
  10  -5  -1   69.69    7.50
  11   5  -1   -2.80    5.10
  11   5  -1    5.50    2.30
  11   5  -1    0.60    4.40
  11   5  -1    2.10    2.30
  11   5  -1    5.80    5.40
  11  -5   1    3.90    6.60
  11  -5   1   -1.10    5.00
  11  -5   1   14.10    5.20
 -11   5   1   11.50    6.60
  11  -5  -1   11.00    5.00
  11   5   1    5.10    2.50
  11   5   1    9.40    3.00
  11  -5  -1    8.50    5.00
  11   5   1   14.70    5.50
  11  -5  -1    6.50    5.80
  11  -5  -1    7.20    3.40
  11   5   1    9.80    3.70
  11   5   1    5.40    5.90
  12   5  -1   26.90    6.70
  12  -5   1   27.60    6.00
  12  -5   1   31.20    8.50
  12   5  -1   19.00    5.50
  12   5  -1   16.10    6.40
  12   5  -1   23.20    3.00
  12  -5   1   23.50    6.00
  12  -5  -1   23.40    4.10
  12   5   1   23.10    6.40
  12  -5  -1   17.10    4.10
  12   5   1   20.40    3.40
  12   5   1   21.40    3.80
  12  -5  -1   23.50    5.70
  12  -5  -1   19.60    6.90
  12   5   1   21.70    4.60
  12  -5  -1   29.10    5.80
  12   5   1   17.00    7.20
  13   5  -1   27.80    3.00
  13   5  -1   22.60    3.20
  13   5  -1   20.30    6.10
  13   5  -1   10.30    6.70
  13   5  -1   20.30    7.00
  13  -5   1   21.60    8.30
  13  -5   1   18.90    6.40
  13  -5   1   15.20    6.10
  13   5   1   29.30    8.00
  13   5   1   22.40    6.60
  13  -5  -1   29.00    4.20
  13  -5  -1   40.40    6.50
  13  -5  -1   23.90    4.10
  13   5   1   31.70    3.60
  13   5   1   26.90    3.90
  13  -5  -1   31.40    8.00
  13   5   1   34.50    5.40
  13  -5  -1   24.90    6.40
  14  -5  -1    6.90    7.70
   0  -6  -1  348.77   25.40
   0  -6  -1  366.56   25.30
   0   6  -1  383.56   25.30
   0  -6   1  354.56   25.30
   0   6  -1  336.97   25.20
   0   6  -1  343.97   25.40
   0  -6  -1  346.87   25.20
   0  -6  -1  310.47   25.10
   0  -6   1  352.06   25.20
   0   6   1  371.66   25.30
   0   6   1  340.37   25.30
   0   6  -1  375.36   25.20
   0  -6   1  332.07   25.20
   0  -6  -1  355.06   25.30
   0  -6   1  365.76   25.40
   0  -6   1  360.56   25.30
   0   6   1  342.67   25.30
   0   6   1  369.46   25.40
   0   6  -1  372.66   25.40
   1  -6   1 1077.49   87.69
   1  -6   1 1123.59   88.19
  -1   6   1 1028.70   88.59
   1   6  -1 1082.69   88.39
   1  -6   1 1159.28   88.39
   1   6  -1 1156.38   88.09
  -1   6   1 1195.08   89.69
  -1  -6  -1  961.70   87.29
   1   6  -1 1214.58   88.69
  -1   6   1 1209.88   88.29
   1   6  -1 1108.69   88.69
  -1  -6  -1 1197.68   86.89
  -1   6   1 1149.69   90.49
  -1  -6  -1 1151.28   88.49
   1   6  -1 1159.58   89.09
   1  -6   1  974.70   89.29
   1  -6   1 1159.28   91.99
  -1  -6  -1 1151.28   91.09
  -1  -6   1 1061.79   87.89
  -1  -6   1 1117.69   85.79
   1  -6  -1 1185.48   88.59
   1   6   1 1165.98   89.09
  -1  -6   1 1226.48   87.79
  -1   6  -1 1105.09   90.29
   1  -6  -1 1218.98   90.09
   1   6   1 1065.99   87.69
  -1   6  -1 1057.49   89.59
   1  -6  -1 1182.58   87.69
  -1  -6   1 1195.58   92.19
  -1   6  -1 1080.59   85.99
   1  -6  -1 1018.20   90.59
  -1   6  -1 1114.09   88.89
  -1  -6   1  943.01   87.89
   1   6   1 1135.89   88.89
   1  -6  -1 1068.79   90.39
  -2  -6  -1 2862.21  204.08
   2  -6   1 2960.20  211.08
  -2   6   1 3000.20  209.08
   2   6  -1 2948.00  205.08
   2  -6   1 2931.71  206.78
   2  -6   1 2743.13  208.98
  -2   6   1 2908.41  206.98
   2   6  -1 2727.73  204.68
  -2  -6  -1 2936.31  202.98
   2  -6   1 2881.21  204.68
   2   6  -1 2798.72  204.48
  -2   6   1 3238.18  206.88
  -2  -6  -1 2973.10  205.18
   2  -6   1 3064.89  208.58
  -2  -6  -1 2880.71  208.98
   2   6  -1 2887.91  205.68
  -2   6   1 2887.31  206.48
   2   6  -1 2861.21  211.98
  -2   6  -1 2958.50  206.78
   2   6   1 2693.23  205.38
   2  -6  -1 2868.31  206.48
  -2   6  -1 2833.22  203.18
  -2   6  -1 2847.71  207.18
   2  -6  -1 2782.02  204.98
   2   6   1 2942.61  203.58
   2   6   1 2680.13  204.48
  -2  -6   1 2828.52  202.28
   2  -6  -1 2719.23  207.78
  -2  -6   1 2819.92  209.68
  -2  -6   1 2649.14  205.38
   2  -6  -1 2816.42  205.48
  -2   6  -1 2879.91  209.18
  -2  -6   1 2538.75  203.48
   2   6   1 2785.12  210.78
  -3   6   1   31.70    4.40
   3  -6   1   28.00    4.20
  -3  -6  -1   31.60    3.60
  -3  -6  -1   36.50    4.60
  -3   6   1   34.90    4.40
  -3   6   1   39.30    4.90
   3   6  -1   30.60    4.20
  -3  -6  -1   31.00    3.40
   3   6  -1   32.80    3.90
   3   6  -1   36.50    3.90
  -3   6   1   39.40    4.10
   3  -6   1   37.70    3.70
   3  -6   1   28.00    4.30
   3   6  -1   27.60    3.50
   3  -6   1   28.30    4.20
   3   6  -1   34.70    3.80
   3  -6   1   30.40    4.30
  -3  -6  -1   35.40    3.40
   3  -6  -1   15.40    3.80
   3   6   1   23.70    3.70
   3   6   1   17.80    3.30
   3  -6  -1   26.40    3.60
   3  -6  -1   18.70    4.30
  -3   6  -1   18.20    3.80
  -3  -6   1   29.10    3.80
  -3  -6   1   23.90    3.10
  -3  -6   1   18.30    3.10
  -3   6  -1   17.10    4.00
   3  -6  -1   23.60    4.00
   3   6   1   24.20    4.00
  -3  -6   1   19.60    4.10
   3   6   1   25.20    3.20
  -3   6  -1   21.30    3.10
  -4   6   1   53.79    5.80
   4   6  -1   59.89    6.20
  -4  -6  -1   62.69    6.40
   4   6  -1   48.80    5.20
   4  -6   1   49.99    5.00
  -4   6   1   42.80    5.20
  -4  -6  -1   44.00    4.70
  -4  -6  -1   53.89    4.60
  -4   6   1   54.99    5.90
   4   6  -1   45.80    5.30
   4   6  -1   46.10    5.30
  -4   6   1   42.40    5.90
   4  -6   1   46.10    6.10
  -4  -6  -1   43.50    4.80
   4  -6   1   47.00    6.00
   4  -6   1   46.40    5.80
   4   6  -1   43.50    5.10
   4  -6  -1   60.99    6.30
   4  -6  -1   62.99    6.20
  -4  -6   1   67.09    5.50
  -4  -6   1   53.09    4.40
   4   6   1   63.29    6.20
   4  -6  -1   63.19    5.60
   4   6   1   54.69    4.80
   4   6   1   58.39    5.40
  -4   6  -1   60.39    5.80
  -4  -6   1   53.49    4.40
  -4   6  -1   55.79    5.20
  -4   6  -1   61.39    6.10
   4   6   1   52.69    5.40
   4  -6  -1   59.59    6.10
   5   6  -1   22.60    3.70
  -5   6   1   22.50    4.10
  -5   6   1   16.30    3.80
   5   6  -1   23.60    4.60
   5   6  -1   19.80    3.40
  -5  -6  -1   21.20    4.50
   5  -6   1   24.90    4.60
   5  -6   1   24.50    5.30
   5  -6   1   22.70    4.60
   5   6  -1   17.30    3.40
  -5   6   1   25.00    4.80
   5  -6   1   17.70    2.80
  -5  -6  -1   19.40    2.90
   5   6   1   18.40    3.40
   5   6   1   28.60    4.70
   5   6   1   18.80    3.40
  -5   6  -1   24.00    4.80
  -5   6  -1   25.70    3.20
   5   6   1   25.60    3.10
   5  -6  -1   27.80    4.60
   5  -6  -1   28.10    4.50
  -5   6  -1   32.00    4.40
  -5   6  -1   33.40    4.30
   5  -6  -1   30.50    3.80
   5  -6  -1   26.10    4.40
  -5  -6   1   28.60    3.80
   6  -6   1  952.90   68.49
   6   6  -1  931.51   67.69
   6  -6   1 1038.70   68.49
  -6   6   1 1024.00   68.99
  -6   6   1 1052.19   68.09
  -6  -6  -1 1095.09   68.99
   6  -6   1 1080.69   68.99
   6   6   1  882.71   67.69
  -6   6  -1  960.90   67.99
   6  -6  -1 1015.00   68.59
   6  -6  -1 1017.40   68.39
   6  -6  -1  925.81   68.49
  -6   6  -1 1007.90   69.09
  -6  -6   1  922.01   67.89
   6  -6  -1  854.91   67.79
   7   6  -1    5.30    4.40
   7   6  -1    6.40    2.70
   7  -6   1    8.60    2.30
   7   6  -1    9.50    3.00
  -7   6   1    5.60    4.60
  -7   6   1    9.30    2.90
   7  -6   1   13.40    4.40
   7   6  -1   12.90    3.60
  -7   6   1    6.10    3.00
   7  -6   1    7.70    4.00
   7  -6   1   10.80    4.80
   7   6   1   12.30    2.80
  -7   6  -1   12.70    5.00
   7   6   1   17.10    4.60
   7  -6  -1   11.10    4.50
  -7   6  -1   13.50    3.10
   7   6   1   17.50    3.10
   7  -6  -1   14.50    3.10
  -7  -6   1   13.30    3.40
   7  -6  -1   14.40    4.40
  -7   6  -1   15.20    3.20
   7  -6  -1    9.90    3.90
   8  -6   1   17.00    5.00
   8   6  -1   18.40    3.10
   8  -6   1   17.40    5.00
   8  -6   1   12.90    2.40
   8   6  -1   12.60    3.10
   8   6  -1   15.20    3.90
  -8   6   1   21.00    5.60
   8  -6   1   18.60    5.70
   8   6  -1   15.50    5.10
  -8   6  -1    0.20    4.80
   8  -6  -1    5.00    4.40
   8   6   1    3.80    2.80
   8  -6  -1    1.80    4.20
   8   6   1    7.90    4.60
   8  -6  -1    3.10    4.40
   9  -6   1   28.10    5.80
   9   6  -1   21.90    6.10
   9  -6   1   21.50    5.60
   9   6  -1   23.50    3.60
   9   6  -1   24.30    3.70
   9   6  -1   27.60    4.90
   9  -6   1   30.70    6.90
   9  -6   1   23.40    2.90
   9   6   1   22.70    3.70
   9  -6  -1   24.10    4.00
   9  -6  -1   25.40    5.40
   9   6   1   30.10    4.10
   9   6   1   22.50    5.70
   9  -6  -1   25.30    6.00
   9  -6  -1   28.00    5.90
   9   6   1   26.20    4.00
  10  -6   1  243.38   17.10
  10  -6   1  237.18   19.70
  10   6  -1  252.07   20.00
 -10   6   1  269.77   21.00
  10   6  -1  241.58   20.40
  10   6  -1  258.57   19.10
  10  -6   1  246.08   21.00
  10   6  -1  250.07   18.00
  10   6  -1  238.98   18.00
  10  -6   1  259.77   19.70
  10   6   1  241.78   18.00
  10   6   1  247.68   20.00
  10  -6  -1  263.07   19.50
  10  -6  -1  250.67   20.50
  10  -6  -1  218.28   18.30
  10  -6  -1  231.18   19.60
  10   6   1  255.87   18.20
 -10   6  -1  263.67   21.50
  11   6  -1   42.10    6.30
  11   6  -1   53.69    7.90
  11   6  -1   47.00    4.90
 -11   6   1   37.90    8.40
  11   6  -1   42.90    7.90
  11  -6   1   43.60    7.40
  11  -6   1   53.39    7.70
  11  -6   1   56.09    9.10
  11   6  -1   45.90    5.00
  11  -6  -1   50.99    7.60
  11   6   1   40.50    7.90
  11   6   1   46.90    5.60
  11  -6  -1   45.90   12.50
  11   6   1   45.60    5.10
  11   6   1   46.90    5.40
  11  -6  -1   50.29    5.60
  11   6   1   42.90    7.30
  11  -6  -1   49.30    7.30
  12  -6   1   68.29   10.00
  12  -6   1   82.69   11.20
  12  -6   1   94.89    9.80
  12   6  -1   72.89   10.00
  12   6  -1   90.19    7.30
  12   6  -1   88.59    9.10
  12   6  -1   72.29   10.10
  12   6   1   66.39   10.40
  12  -6  -1   86.49    9.80
  12  -6  -1   76.39    7.80
  12   6   1   84.79    7.60
  12   6   1   72.79    9.50
  12  -6  -1   80.59   10.50
  12   6   1   83.19    8.50
  12   6   1   78.39    8.00
  12  -6  -1   86.69    9.50
  13   6  -1   14.40    2.90
  13  -6   1   14.00    6.50
  13   6  -1    5.40    5.10
  13   6  -1   10.00    6.70
  13   6  -1   13.00    3.20
  13  -6   1   -1.10    7.90
  13   6  -1    6.60    6.50
  13  -6   1    7.20    5.60
  13  -6  -1    4.50    3.00
  13   6   1   11.40    3.70
  13   6   1   12.70    3.20
  13  -6  -1   11.60    5.80
  13  -6  -1   16.20    6.30
  13   6   1    4.70    4.20
  13  -6  -1    7.30    3.00
  13   6   1    7.60    6.40
  13   6   1    3.70    6.90
  13  -6  -1    9.40    7.40
   0  -7  -1  393.46   29.10
   0  -7  -1  422.26   29.00
   0   7   1  401.66   29.00
   0   7  -1  433.96   29.30
   0   7  -1  394.26   29.20
   0  -7  -1  418.96   29.10
   0  -7   1  430.36   29.50
   0   7   1  408.46   29.20
   0  -7  -1  404.66   29.20
   0   7  -1  405.46   29.00
   0  -7  -1  405.06   29.00
   0   7   1  420.06   29.20
   0   7   1  393.96   29.20
   0  -7   1  401.86   29.20
   0   7  -1  399.76   29.10
   0  -7   1  415.86   29.10
   0  -7   1  388.06   29.00
   0  -7   1  386.96   29.20
  -1   7  -1   55.89    6.10
  -1   7  -1   53.89    6.20
   1  -7  -1   55.39    6.00
   1  -7  -1   59.09    6.10
   1  -7  -1   53.39    5.70
   1   7   1   53.09    6.00
  -1  -7   1   48.00    6.10
  -1  -7   1   58.19    6.10
  -1  -7   1   51.39    6.10
   1   7   1   57.09    6.00
   1  -7  -1   60.49    6.10
  -1  -7   1   54.39    5.80
   1  -7  -1   60.69    6.00
   1   7   1   60.39    6.10
  -1   7  -1   59.99    6.30
   1   7   1   56.79    6.10
  -1   7  -1   60.69    5.80
  -1  -7   1   63.59    6.00
   2  -7   1   90.09    8.50
   2   7  -1   89.69    8.10
   2  -7   1  104.79    8.40
  -2  -7  -1   96.99    8.50
  -2  -7  -1   89.59    7.80
  -2  -7  -1   85.49    7.90
  -2  -7  -1  102.39    8.00
   2  -7   1   92.69    8.40
   2   7  -1   98.49    8.00
  -2   7   1  102.59    8.50
   2   7  -1  103.19    8.60
  -2   7   1   98.19    8.40
   2   7  -1   97.69    8.00
   2  -7   1   94.59    8.10
   2  -7   1  104.89    8.60
  -2   7   1   93.79    8.00
  -2   7   1   97.59    8.60
  -2  -7   1   86.59    7.90
   2  -7  -1   92.09    8.30
  -2  -7   1   83.89    8.50
  -2  -7   1   86.79    7.90
   2  -7  -1   95.19    8.30
  -2   7  -1   85.09    8.30
   2   7   1   86.09    8.20
  -2  -7   1   88.29    7.90
  -2   7  -1   86.79    8.30
   2   7   1   91.69    8.40
  -2   7  -1   95.49    8.70
   2  -7  -1   76.89    8.40
   2  -7  -1   91.69    8.20
   2  -7  -1   71.89    8.10
   2   7   1   99.29    8.40
  -2   7  -1   89.19    7.80
   3  -7   1  426.16   32.40
  -3   7   1  420.76   32.70
   3  -7   1  461.75   32.90
   3  -7   1  428.26   32.80
  -3   7   1  427.06   32.90
  -3  -7  -1  421.86   32.20
  -3   7   1  465.15   32.60
   3   7  -1  429.66   32.60
  -3  -7  -1  410.26   32.20
  -3  -7  -1  437.46   33.00
   3  -7   1  416.56   32.90
   3  -7   1  408.16   32.80
   3   7  -1  449.76   32.90
   3   7  -1  417.66   32.50
  -3  -7  -1  472.25   32.50
   3   7  -1  407.36   32.30
   3   7  -1  418.16   32.50
  -3   7   1  405.16   33.00
   3  -7  -1  476.85   32.80
   3  -7  -1  471.15   33.10
   3   7   1  474.65   32.60
  -3   7  -1  524.45   33.00
  -3   7  -1  491.35   33.30
   3  -7  -1  513.55   32.70
  -3  -7   1  490.35   32.40
   3  -7  -1  520.95   32.90
  -3   7  -1  509.35   32.40
  -3   7  -1  492.15   33.00
   3   7   1  506.25   32.80
  -3  -7   1  470.45   33.20
  -3  -7   1  505.15   32.60
   3   7   1  443.06   32.20
  -3  -7   1  505.95   32.30
   3   7   1  508.65   33.00
   4  -7   1  579.04   40.00
   4  -7   1  506.35   40.00
  -4   7   1  496.15   40.10
   4  -7   1  601.84   40.20
  -4  -7  -1  550.74   39.20
   4  -7   1  545.55   39.40
   4   7  -1  529.65   39.50
   4  -7   1  554.74   40.10
   4   7  -1  502.95   39.50
  -4  -7  -1  510.05   39.00
  -4   7   1  597.44   39.80
  -4   7   1  550.44   40.00
  -4  -7  -1  537.85   39.20
   4   7  -1  553.94   39.60
   4   7  -1  577.24   40.20
  -4   7   1  598.24   40.00
   4   7  -1  557.24   39.60
  -4  -7  -1  489.95   40.10
  -4   7  -1  556.04   40.40
  -4   7  -1  602.74   39.90
  -4   7  -1  601.94   40.20
   4  -7  -1  553.64   40.20
   4  -7  -1  600.84   39.70
  -4  -7   1  595.64   39.60
  -4  -7   1  521.15   40.20
   4  -7  -1  592.24   40.00
  -4  -7   1  592.94   39.10
   4  -7  -1  608.44   40.00
  -4  -7   1  529.15   39.00
   4   7   1  555.54   39.60
   4   7   1  613.14   40.20
   4   7   1  603.34   39.70
   4   7   1  577.94   39.20
  -4   7  -1  606.74   39.50
  -5   7   1 1562.74  108.59
  -6   7   1    1.00    4.40
   6  -7   1    9.30    4.70
   6  -7   1    9.00    4.60
   6  -7   1    5.50    4.40
   6   7  -1    4.40    3.20
   6   7  -1    6.10    4.60
   6   7  -1    6.60    3.20
  -6  -7  -1    4.30    4.60
   6  -7   1    3.50    4.60
   6  -7   1   10.30    2.60
  -6   7   1    5.80    4.00
  -6   7   1    7.40    3.90
   6   7  -1    8.40    3.30
  -6  -7  -1    8.20    2.70
  -6  -7   1   10.50    3.30
   6  -7  -1    8.00    3.10
   6  -7  -1    7.40    4.20
  -6   7  -1    9.30    4.00
   6  -7  -1    4.30    3.90
  -6   7  -1    1.70    4.40
   6   7   1   10.70    3.20
  -6   7  -1    9.90    3.70
   6  -7  -1   13.40    4.40
   6   7   1    9.20    2.60
   6   7   1    7.20    4.20
   6   7   1    7.70    3.20
   7   7  -1    1.50    2.90
   7   7  -1   -3.70    4.40
  -7   7   1    3.00    4.90
   7  -7   1   -5.30    3.80
  -7   7   1    3.00    3.30
   7   7  -1    0.30    3.30
  -7   7   1    0.20    3.60
   7  -7   1   -0.10    2.20
   7  -7   1    1.70    4.70
  -7  -7  -1   -0.20    4.30
   7   7  -1    2.20    3.10
   7  -7   1   -2.70    4.30
  -7   7  -1    2.50    3.60
  -7   7  -1    3.90    4.90
   7  -7  -1    2.60    3.90
   7   7   1    2.50    4.20
  -7   7  -1    3.10    3.30
   7  -7  -1    2.70    3.00
   7   7   1    0.90    2.50
  -7  -7   1    6.20    3.40
   7  -7  -1    6.50    4.60
   7   7   1   -0.60    3.10
   7  -7  -1    2.50    4.20
   8  -7   1  207.58   16.70
   8   7  -1  197.48   15.60
   8   7  -1  195.68   15.60
  -8   7   1  220.48   15.30
   8  -7   1  213.58   15.10
   8   7  -1  211.88   17.30
   8  -7   1  212.48   16.90
   8   7  -1  211.48   16.10
  -8   7   1  209.78   15.20
   8  -7   1  214.78   17.70
   8  -7  -1  200.88   17.20
  -8   7  -1  208.98   15.40
   8   7   1  190.18   15.50
   8   7   1  195.18   17.00
   8   7   1  198.78   15.30
   8  -7  -1  204.68   16.50
   8  -7  -1  227.08   17.30
  -8   7  -1  214.28   15.50
   8  -7  -1  186.28   15.60
   9   7  -1  292.17   23.30
  -9   7   1  264.37   25.00
   9   7  -1  306.17   21.50
   9  -7   1  269.47   22.80
   9  -7   1  264.37   20.70
   9  -7   1  307.97   24.00
   9   7  -1  301.67   22.00
   9  -7   1  293.37   22.80
   9   7  -1  286.87   21.50
   9   7   1  301.27   21.30
   9   7   1  310.87   21.70
   9  -7  -1  309.97   22.80
   9  -7  -1  270.07   22.90
   9   7   1  319.47   23.20
   9  -7  -1  266.17   22.90
  -9   7  -1  324.47   24.20
   9  -7  -1  297.87   21.60
   9   7   1  304.77   21.50
  10   7  -1   12.80    3.90
  10  -7   1   11.20    5.90
  10  -7   1   16.90    6.10
  10  -7   1   14.00    6.90
  10  -7   1   15.20    2.50
  10   7  -1   16.20    6.20
 -10   7   1   15.00    6.80
  10   7  -1   18.60    4.80
  10   7  -1   10.30    3.70
  10   7   1   11.10    3.70
  10  -7  -1   16.40    3.90
  10  -7  -1    1.50    5.20
  10   7   1    9.00    5.60
 -10   7  -1   13.40    7.00
  10  -7  -1   10.90    5.70
  10  -7  -1   17.00    6.30
  10   7   1   12.30    4.40
  11  -7   1    2.80    6.70
  11   7  -1    5.90    6.30
  11   7  -1    2.60    4.40
  11  -7   1    0.50    5.80
  11   7  -1    7.90    3.40
  11   7  -1    4.10    5.70
  11   7  -1    3.10    3.50
  11   7   1    5.60    5.80
  11  -7  -1    4.00    3.40
  11   7   1    4.50    3.50
  11  -7  -1    8.70    5.60
  11  -7  -1    2.60    6.20
  11   7   1    3.60    3.60
  12   7  -1   96.89   11.90
  12  -7   1   97.69   11.40
  12   7  -1  100.09   11.70
  12   7  -1  108.49    9.30
  12  -7   1  100.49   11.40
  12  -7   1   89.09   12.60
  12   7  -1   89.99   10.10
  12   7   1  107.59    9.80
  12  -7  -1  114.39   12.10
  12   7   1  104.19   12.20
  12  -7  -1  119.79   13.00
  12   7   1  119.29    9.70
  12   7   1  103.29   11.60
  12  -7  -1  101.69    9.10
  12  -7  -1  110.09   11.80
  13  -7   1   38.60    9.90
  13   7  -1   50.39    5.40
  13  -7   1   55.49    8.60
  13   7  -1   59.89    9.30
  13   7  -1   38.60    8.20
  13   7  -1   40.80    6.80
  13   7   1   37.60    8.90
  13  -7  -1   31.20    4.10
  13   7   1   46.90    6.40
  13  -7  -1   46.40    7.80
  13   7   1   54.59    8.60
  13  -7  -1   30.70    4.10
  13  -7  -1   42.70    9.30
  13   7   1   46.30    5.50
   0  -8  -1   -1.20    3.30
   0  -8   1    0.90    3.10
   0   8  -1    1.90    3.30
   0  -8  -1   -1.00    3.00
   0  -8   1   -1.90    2.90
   0  -8  -1   -0.30    2.90
   0  -8   1   -0.50    3.00
   0   8   1    3.20    3.20
   0  -8  -1    1.60    3.00
   0   8   1   -1.30    3.00
   0   8  -1   -2.00    3.00
   0   8   1    0.40    3.00
   0   8   1   -1.10    3.00
   0   8  -1    1.90    3.00
   0  -8   1   -1.10    2.90
   1  -8   1  599.74   40.60
   1   8  -1  576.34   40.60
   1  -8   1  540.95   40.70
   1  -8   1  587.34   40.60
   1   8  -1  523.95   40.60
  -1   8   1  569.94   40.70
  -1  -8  -1  578.14   40.60
   1  -8   1  528.75   40.50
   1   8  -1  501.65   40.50
   1   8  -1  571.04   40.50
  -1  -8  -1  522.75   40.60
   1  -8   1  553.04   40.50
  -1   8   1  565.94   40.70
   1   8  -1  536.55   40.30
  -1   8   1  574.54   40.70
  -1  -8  -1  568.94   40.30
  -1  -8  -1  534.35   40.30
   1  -8  -1  578.64   40.80
  -1  -8   1  525.85   40.70
   1  -8  -1  617.94   40.60
  -1  -8   1  573.84   40.50
   1  -8  -1  573.24   40.60
   1   8   1  640.24   40.70
   1   8   1  524.05   40.50
   1   8   1  635.34   40.80
  -1  -8   1  606.14   40.40
  -1   8  -1  636.34   40.80
   1  -8  -1  642.14   40.70
   1  -8  -1  609.84   40.70
  -1  -8   1  607.54   40.50
  -1  -8   1  586.34   40.60
   1   8   1  525.15   40.50
  -1   8  -1  524.15   40.60
  -1   8  -1  580.24   40.80
  -1   8  -1  622.04   40.40
   2  -8   1  402.76   32.60
  -2   8   1  464.25   32.80
   2   8  -1  457.35   33.30
  -2  -8  -1  439.66   32.30
  -2  -8  -1  428.66   32.90
  -2   8   1  415.16   32.30
   2   8  -1  391.66   32.40
   2  -8   1  419.46   32.50
  -2  -8  -1  451.35   32.50
   2   8  -1  458.35   32.40
   2   8  -1  429.96   32.60
  -2   8   1  403.46   32.60
   2   8  -1  431.96   32.40
  -2  -8  -1  438.26   32.20
   2  -8   1  460.25   32.70
  -2   8   1  449.56   32.90
   2  -8   1  438.46   32.90
   2  -8  -1  522.45   32.80
   2   8   1  485.15   32.90
  -2   8  -1  521.05   33.00
   2  -8  -1  433.56   32.70
  -2  -8   1  516.75   32.40
  -2   8  -1  423.96   32.70
  -2  -8   1  464.25   32.60
  -2   8  -1  448.96   32.90
   2  -8  -1  477.45   33.00
   2   8   1  454.35   32.60
   2   8   1  497.55   32.80
   2  -8  -1  507.55   32.70
   2  -8  -1  498.85   32.80
  -2  -8   1  458.65   33.00
  -2  -8   1  488.75   32.50
   3  -8   1  351.76   24.80
   3  -8   1  364.46   25.30
   3  -8   1  308.47   25.30
  -3   8   1  350.56   25.00
  -3  -8  -1  320.47   24.50
  -3  -8  -1  353.96   24.80
  -3  -8  -1  329.27   24.50
   3  -8   1  304.47   25.00
   3   8  -1  344.27   25.00
  -3   8   1  338.87   25.30
   3   8  -1  355.36   25.40
   3   8  -1  332.47   24.70
  -3  -8  -1  313.67   25.40
  -3   8   1  340.27   25.20
   3   8  -1  334.97   24.90
  -3   8   1  321.57   25.40
  -3   8  -1  340.07   25.50
  -3   8  -1  367.76   25.40
   3  -8  -1  322.27   25.30
  -3  -8   1  351.66   25.70
  -3  -8   1  356.36   24.50
   3  -8  -1  378.46   25.30
  -3   8  -1  354.46   24.70
   3  -8  -1  353.56   25.20
  -3  -8   1  334.77   24.80
  -3  -8   1  343.07   24.70
  -3   8  -1  360.26   25.30
   3  -8  -1  350.66   24.90
   3   8   1  340.37   25.60
   3   8   1  365.86   24.60
   3   8   1  352.06   25.20
   3   8   1  321.27   24.90
   3  -8  -1  333.47   25.40
   4  -8   1  208.18   15.30
  -4  -8  -1  182.88   14.80
  -4  -8  -1  219.98   15.20
   4  -8   1  224.68   16.10
   4  -8   1  192.78   16.10
  -4   8   1  211.98   16.60
  -4   8   1  219.78   15.60
   4  -8   1  197.38   16.00
  -4   8   1  195.18   15.80
  -4  -8  -1  187.68   16.10
   4   8  -1  223.38   15.40
  -4   8   1  206.08   15.80
  -4  -8  -1  198.08   15.00
   4  -8   1  229.68   16.30
   4   8  -1  205.08   15.40
   4   8  -1  217.98   16.20
   4   8   1  191.38   15.50
   4  -8  -1  188.18   16.40
  -4  -8   1  199.88   14.90
  -4  -8   1  191.58   16.30
   4  -8  -1  188.18   15.80
  -4  -8   1  199.58   15.30
   4   8   1  213.08   16.20
  -4   8  -1  192.78   15.10
   4   8   1  198.98   14.90
  -4   8  -1  184.08   15.80
  -4   8  -1  185.78   16.30
  -4   8  -1  195.68   15.70
   4  -8  -1  196.58   15.80
   4  -8  -1  203.98   15.50
  -4  -8   1  179.98   14.70
  -5   8   1  381.76   26.90
  -5  -8  -1  352.36   25.40
  -5   8   1  378.76   27.70
  -5  -8  -1  373.96   27.50
  -5  -8  -1  370.56   26.00
   5   8  -1  384.06   26.60
   5   8  -1  418.66   26.50
  -5   8   1  375.96   26.50
   5   8  -1  373.26   27.20
   5   8  -1  330.57   26.90
   5  -8   1  330.47   26.10
   5  -8   1  365.96   27.30
  -5   8   1  386.36   26.90
   5  -8   1  370.36   27.00
  -5  -8  -1  378.06   25.60
   5   8  -1  362.56   26.50
   5  -8   1  371.36   27.30
   5  -8   1  370.36   27.20
   5   8   1  352.96   25.90
  -5   8  -1  338.07   26.10
   5  -8  -1  341.77   26.40
  -5   8  -1  364.36   27.00
  -5   8  -1  385.46   27.80
   5   8   1  386.16   27.10
  -5  -8   1  345.17   27.40
  -5  -8   1  364.36   26.30
  -5  -8   1  358.16   25.30
   5   8   1  355.46   26.60
  -5  -8   1  331.47   25.30
   5  -8  -1  387.16   27.10
   5  -8  -1  349.67   27.20
  -5   8  -1  350.26   26.60
   5  -8  -1  391.06   27.00
   6   8  -1  199.58   14.30
   6  -8   1  159.18   15.00
   6  -8   1  183.08   15.40
   6   8  -1  175.08   15.20
  -6   8   1  159.98   15.60
   6  -8   1  180.68   15.50
   6  -8   1  166.78   13.60
  -6  -8  -1  174.68   13.60
  -6   8   1  146.69   14.20
   6   8  -1  170.98   14.00
  -6  -8  -1  171.38   15.30
   6  -8   1  177.38   15.60
   6   8  -1  159.38   14.50
   6   8  -1  163.98   14.20
   6  -8  -1  190.88   15.10
  -6  -8   1  204.48   14.20
   6  -8  -1  184.28   14.20
   6  -8  -1  210.68   15.50
  -6   8  -1  175.08   15.90
  -6   8  -1  172.48   14.40
   6   8   1  182.58   13.50
  -6   8  -1  207.98   15.70
   6  -8  -1  180.78   14.70
   6   8   1  204.88   15.20
   7   8  -1  136.49   10.80
   7   8  -1  131.39   10.90
   7  -8   1  138.59   10.10
   7  -8   1  147.79   12.70
  -7  -8  -1  141.89   10.10
   7  -8   1  132.79   12.60
   7  -8   1  150.08   12.10
   7   8  -1  132.69   10.60
   7  -8   1  130.39   11.50
  -7  -8  -1   92.69   11.40
  -7   8   1  129.89   10.90
   7   8   1  118.59   11.30
   7   8   1  112.49   11.70
   7   8   1   99.59    9.70
  -7   8  -1  104.49   11.20
   7  -8  -1  106.29   11.80
   7  -8  -1  114.69   11.80
   7  -8  -1  112.49   10.50
   7  -8  -1  105.29   11.70
  -7   8  -1  102.49   10.80
  -8   8   1   84.29    9.30
   8  -8   1   83.49   11.30
  -8   8   1   85.59    9.40
   8  -8   1   75.19   10.40
   8  -8   1   87.19   10.40
   8   8  -1   73.89    8.90
   8  -8   1   83.69    8.20
   8   8  -1   79.49   10.40
   8  -8   1   79.99   10.10
   8   8  -1   84.29    9.10
   8  -8  -1  105.39   11.10
   8  -8  -1   97.99   10.40
   8   8   1  102.39   10.70
   8  -8  -1  109.89   11.10
   8   8   1  121.89    8.70
   8   8   1  121.59    9.60
   8  -8  -1  118.19    9.40
  -8   8  -1  111.29   13.70
   8   8   1  119.19    9.40
  -8   8  -1  116.79    9.60
  -8  -8   1  118.89    9.60
   9  -8   1  102.49   12.10
   9  -8   1   83.39    9.90
   9  -8   1   73.29    7.20
   9   8  -1   90.19    8.60
  -9   8   1   85.79    7.00
   9  -8   1   77.39   10.50
   9  -8   1   79.29    9.80
  -9   8   1   91.19   11.30
   9   8  -1   95.19   10.60
  -9   8   1   92.59    7.10
   9   8  -1   87.59    9.10
   9   8   1   85.49   10.10
   9  -8  -1   99.49   10.40
  -9   8  -1   78.69   11.00
   9   8   1   76.19    8.60
  -9   8  -1   81.59    7.50
   9  -8  -1   85.29   10.00
   9  -8  -1   81.49    9.40
   9   8   1   92.69    8.00
   9   8   1   85.09    8.80
  -9   8  -1   90.89    7.50
   9  -8  -1   77.89    8.40
  10   8  -1    1.40    4.10
  10  -8   1   14.10    7.00
  10   8  -1    0.90    3.80
  10  -8   1    3.20    1.90
  10  -8   1    9.40    5.60
  10   8  -1    0.20    6.20
  10  -8   1    9.20    6.20
 -10   8   1    3.10    7.40
  10   8  -1    8.60    4.00
  10  -8  -1   12.60    5.50
  10  -8  -1    9.50    3.80
  10   8   1   10.00    4.00
  10  -8  -1    2.80    6.10
  10  -8  -1    5.30    5.60
  10   8   1    7.00    4.10
  11   8  -1   36.80    8.30
  11   8  -1   46.70    6.20
  11   8  -1   48.20    6.80
  11  -8   1   50.59    9.60
  11  -8   1   44.50    8.40
  11  -8  -1   48.50    8.60
  11  -8  -1   45.70    5.70
  11  -8  -1   40.10    7.80
  11   8   1   52.59    6.30
  11   8   1   55.29    6.70
  11  -8  -1   58.19    9.30
  11   8   1   56.59    6.70
  11   8   1   44.90    8.30
  12   8  -1   47.50    5.70
  12   8  -1   28.40    7.50
  12  -8   1   31.70    9.10
  12  -8   1   36.50    8.10
  12   8  -1   37.20    5.70
  12   8  -1   35.50    8.50
  12   8  -1   40.20    6.50
  12   8   1   41.80    8.70
  12   8   1   31.70    7.90
  12   8   1   41.80    5.70
  12  -8  -1   46.80    8.10
  12  -8  -1   28.70    4.70
  12  -8  -1   44.10    8.80
  12   8   1   37.60    6.00
  12   8   1   37.40    5.30
  13  -8   1    2.10    8.10
  13  -8   1   11.40    7.00
  13   8  -1    9.40    7.50
  13   8  -1    8.90    5.20
  13   8  -1    3.20    6.10
  13   8  -1    6.50    4.20
  13  -8  -1    7.10    6.50
  13  -8  -1    5.50    2.00
  13   8   1    0.00    6.80
  13   8   1    6.80    4.70
  13  -8  -1   -7.70    7.70
  13  -8  -1   -1.60    2.80
  13   8   1    1.30    7.20
   0   9   1  396.66   30.00
   0   9  -1  440.96   29.90
   0   9   1  420.36   30.10
   0  -9   1  431.56   30.00
   0   9  -1  409.56   30.00
   0   9  -1  438.06   30.20
   0  -9  -1  415.06   30.20
   0  -9  -1  389.36   30.10
   0  -9  -1  420.16   30.00
   0  -9  -1  400.56   29.70
   0   9   1  391.86   29.80
   0  -9   1  422.26   30.00
   0  -9   1  392.16   30.00
   0   9  -1  411.66   30.20
   0  -9  -1  426.16   30.00
   0  -9   1  435.76   30.20
   0   9   1  404.16   30.20
   0  -9   1  387.16   29.70
  -1   9   1    7.50    3.90
  -1   9   1   10.50    3.80
   1   9  -1   12.80    4.60
  -1  -9  -1    6.70    3.50
  -1   9   1    9.30    4.10
  -1  -9  -1    9.20    3.70
   1  -9   1    5.20    3.80
   1  -9   1    7.30    4.10
   1   9  -1    5.70    3.50
  -1  -9  -1    5.90    4.20
   1  -9   1    8.80    3.90
   1  -9   1    7.90    3.90
   1   9  -1    6.50    3.90
  -1   9   1   12.60    4.20
   1  -9   1   13.10    3.90
   1   9  -1    6.00    3.50
   1   9  -1    8.30    3.60
  -1  -9  -1    5.80    4.00
   1  -9  -1    2.70    3.60
   1   9   1    1.80    3.80
  -1  -9   1    4.20    3.40
  -1   9  -1    4.60    3.80
  -1  -9   1    5.60    3.60
  -1  -9   1    4.10    3.70
   1  -9  -1    6.60    3.70
   1  -9  -1    6.50    3.90
   1   9   1    6.50    3.70
   1   9   1    9.90    4.00
  -1  -9   1    3.60    3.60
  -1   9  -1    4.00    3.80
  -1  -9   1    4.50    3.90
   1   9   1    2.30    3.80
   1  -9  -1    3.20    3.50
  -1   9  -1    3.80    3.40
  -1   9  -1    5.70    3.80
   1  -9  -1    2.80    3.70
   2   9  -1  229.78   19.80
  -2   9   1  263.77   19.50
  -2   9   1  267.97   20.00
   2   9  -1  276.57   19.80
  -2  -9  -1  270.87   19.40
  -2   9   1  236.48   19.70
   2   9  -1  271.67   19.60
   2   9  -1  236.48   19.40
  -2   9   1  266.77   20.10
   2  -9   1  254.47   19.70
   2   9  -1  265.57   19.80
  -2  -9  -1  258.37   20.20
  -2  -9  -1  265.17   19.40
   2  -9   1  255.37   19.70
   2  -9   1  250.77   20.00
   2  -9   1  277.07   20.10
   2   9   1  241.78   19.70
   2   9   1  273.17   20.00
  -2   9  -1  238.18   20.00
  -2  -9   1  257.87   19.20
   2  -9  -1  240.58   19.50
   2   9   1  264.37   19.80
  -2  -9   1  243.28   19.60
   2  -9  -1  252.27   20.00
  -2  -9   1  265.57   20.20
  -2   9  -1  253.47   20.00
   2  -9  -1  249.68   19.80
   2  -9  -1  281.17   19.80
  -2   9  -1  282.77   19.50
   2  -9  -1  262.27   19.70
  -2  -9   1  277.77   19.70
   2   9   1  245.78   19.60
   3   9  -1  260.47   18.40
  -3  -9  -1  247.88   17.50
  -3   9   1  235.48   18.10
   3  -9   1  238.98   18.20
  -3  -9  -1  260.87   17.60
  -3  -9  -1  231.18   17.70
   3  -9   1  238.98   17.80
  -3  -9  -1  218.88   18.40
   3  -9   1  244.68   18.10
   3  -9   1  235.68   18.40
   3   9  -1  221.98   17.80
   3  -9   1  220.98   18.30
  -3   9   1  224.68   18.30
  -3   9   1  218.28   18.50
  -3   9   1  235.68   17.90
   3   9  -1  253.87   18.00
   3   9  -1  231.58   18.00
   3   9  -1  248.38   17.70
  -3   9  -1  211.68   18.00
   3   9   1  216.28   17.80
  -3  -9   1  222.38   18.50
   3   9   1  234.48   17.90
  -3   9  -1  234.98   18.30
   3  -9  -1  228.58   18.50
   3  -9  -1  234.98   18.00
  -3   9  -1  218.18   17.40
   3  -9  -1  244.58   18.20
   3   9   1  237.38   18.10
  -3  -9   1  224.58   17.30
  -3   9  -1  199.88   18.40
   3  -9  -1  217.88   17.70
   3  -9  -1  208.78   18.30
  -3  -9   1  241.38   17.70
  -3  -9   1  227.58   17.70
  -4   9   1  241.48   18.40
  -4   9   1  253.27   17.90
  -4  -9  -1  233.78   16.60
   4  -9   1  255.87   18.00
   4  -9   1  252.47   18.20
   4  -9   1  236.48   17.10
   4   9  -1  253.17   17.30
  -4  -9  -1  238.68   18.20
   4  -9   1  257.47   17.90
  -4   9   1  248.08   18.00
   4   9  -1  248.28   17.90
   4   9  -1  255.67   17.20
   4   9  -1  243.78   17.50
  -4  -9  -1  256.07   16.90
  -4   9   1  256.57   17.40
  -4  -9   1  189.58   16.90
   4  -9  -1  176.68   17.30
   4  -9  -1  174.68   17.60
   4   9   1  180.18   17.00
  -4   9  -1  178.98   17.40
  -4  -9   1  195.08   16.60
   4   9   1  201.58   17.60
  -4   9  -1  189.48   16.70
   4  -9  -1  189.38   17.80
   4  -9  -1  193.18   17.40
   5   9  -1   52.39    6.30
  -5  -9  -1   53.49    5.60
  -5   9   1   71.89    7.90
   5   9  -1   56.19    7.70
  -5  -9  -1   82.09    8.80
  -5  -9  -1   66.69    6.10
  -5   9   1   62.89    6.80
   5   9  -1   67.19    7.30
   5   9  -1   65.19    7.20
   5  -9   1   61.49    7.70
  -5  -9  -1   62.29    6.20
   5  -9   1   53.89    7.30
   5  -9   1   65.89    8.50
   5  -9   1   55.69    6.30
  -5   9   1   71.99    8.00
   5   9  -1   59.79    6.70
  -5   9   1   74.39    8.70
  -5   9  -1   45.80    5.90
  -5   9  -1   57.39    7.60
   5   9   1   62.69    7.70
  -5  -9   1   52.49    5.60
  -5  -9   1   55.69    6.40
  -5  -9   1   61.49    8.10
   5  -9  -1   52.69    6.50
   5   9   1   49.99    5.90
   5  -9  -1   50.19    7.70
  -5  -9   1   48.70    5.40
   5   9   1   58.79    6.90
  -5   9  -1   57.99    7.20
   5   9   1   43.60    6.60
   5  -9  -1   59.19    7.80
   5  -9  -1   50.89    7.10
   6   9  -1  432.66   31.80
   6  -9   1  449.06   32.50
   6  -9   1  415.36   32.70
  -6   9   1  397.16   31.90
   6  -9   1  455.35   32.70
   6   9  -1  449.26   31.60
   6  -9   1  425.56   32.70
   6   9  -1  402.56   31.80
  -6  -9  -1  455.55   31.30
   6   9  -1  441.56   32.60
   6  -9   1  425.86   31.40
   6   9  -1  459.05   31.90
   6   9   1  458.95   32.00
   6  -9  -1  472.15   32.60
   6   9   1  406.06   31.10
   6  -9  -1  458.95   32.50
   6   9   1  426.06   31.80
  -6  -9   1  462.45   31.70
  -6   9  -1  435.16   32.10
   6  -9  -1  465.25   32.90
   6  -9  -1  442.06   31.80
  -6   9  -1  449.06   32.40
   6   9   1  458.55   32.60
  -6   9  -1  409.86   31.30
   7   9  -1   33.20    5.90
  -7  -9  -1   38.40    5.00
   7  -9   1   40.40    7.70
   7  -9   1   23.60    6.30
   7   9  -1   36.80    6.10
   7  -9   1   38.40    5.10
   7   9  -1   36.70    5.70
  -7   9   1   41.80    6.60
   7  -9   1   34.00    7.30
  -7   9   1   45.10    8.20
   7   9  -1   36.90    6.00
   7   9  -1   43.70    7.40
   7  -9   1   37.10    7.50
  -7   9   1   34.70    6.20
  -7  -9  -1   38.00   10.30
   7  -9  -1   55.49    7.80
   7   9   1   34.90    5.90
   7   9   1   44.90    6.20
  -7   9  -1   50.89    6.90
   7   9   1   41.20    5.40
   7  -9  -1   36.10    6.60
  -7   9  -1   49.90    6.50
   7   9   1   48.30    7.40
   7  -9  -1   45.30    7.10
  -7   9  -1   50.39    9.60
   7  -9  -1   50.99    5.90
  -7  -9   1   52.79    6.00
   8   9  -1   58.59    6.90
   8   9  -1   57.39    6.80
  -8   9   1   46.10    6.70
   8   9  -1   42.40    6.60
  -8   9   1   56.19    7.40
   8   9  -1   52.29    6.80
   8  -9   1   47.40    7.90
   8   9  -1   45.40    8.20
   8  -9   1   55.99    9.10
   8  -9   1   43.80    5.60
  -8   9   1   54.09    9.20
   8   9   1   60.09    7.00
  -8   9  -1   65.19    9.60
  -8  -9   1   58.19    6.80
   8  -9  -1   54.49    8.10
   8   9   1   64.39    7.30
   8  -9  -1   62.29    8.00
   8  -9  -1   57.69    7.20
  -8   9  -1   56.49    7.00
   8   9   1   61.49    8.10
   9   9  -1    7.70    6.50
  -9   9   1    9.90    4.00
   9   9  -1    7.70    4.50
   9  -9   1   10.60    6.70
  -9   9   1   14.00    7.40
   9   9  -1   11.90    4.60
  -9   9   1    9.20    3.90
   9  -9   1   11.20    3.00
   9  -9   1    6.50    6.10
   9   9  -1   11.30    4.40
   9   9  -1    8.70    4.90
   9  -9   1   14.30    6.60
   9   9   1   11.00    4.60
  -9   9  -1    3.40    4.10
   9  -9  -1    3.10    6.60
   9  -9  -1    6.70    6.00
   9   9   1    5.10    4.50
   9   9   1    5.60    6.20
   9  -9  -1    4.30    5.90
  10   9  -1   26.10    7.60
  10   9  -1   34.90    6.60
  10   9  -1   32.20    5.70
  10   9  -1   31.60    5.80
  10  -9   1   27.70    7.20
  10   9  -1   37.40    6.00
  10  -9   1   28.70    3.60
  10  -9   1   33.20    8.60
  10  -9   1   47.80   13.40
  10  -9  -1   41.80    8.00
  10   9   1   35.20    7.80
  10   9   1   40.70    6.10
  10   9   1   38.80    5.80
  10  -9  -1   39.70    8.90
  10   9   1   39.40    6.00
  10  -9  -1   32.00    8.60
  10  -9  -1   25.90    7.60
  11   9  -1   -4.50    5.00
  11  -9   1    2.60    7.20
  11   9  -1   11.90    7.60
  11   9  -1   15.10    4.60
  11  -9   1    2.10    6.70
  11   9  -1    6.70    4.80
  11  -9  -1   16.20    7.60
  11   9   1    9.10    6.90
  11  -9  -1   11.60    4.10
  11  -9  -1   18.00    6.50
  11   9   1   14.40    4.80
  11   9   1   14.40    5.10
  11   9   1   12.30    4.20
  12   9  -1   75.69    7.80
  12   9  -1   53.39    8.90
  12   9  -1   68.29    7.80
  12   9  -1   56.49   10.10
  12   9  -1   47.90    8.10
  12  -9   1   76.59   10.30
  12  -9   1   70.89   11.20
  12  -9  -1   54.79   10.00
  12  -9  -1   60.19    9.50
  12  -9  -1   43.70    5.80
  12   9   1   65.49    7.30
  12   9   1   52.79    9.70
  12   9   1   61.69    7.70
   0  10   1    0.80    4.00
   0 -10   1    3.10    4.10
   0  10  -1    5.70    4.40
   0  10   1    4.70    4.30
   0  10   1    0.00    3.80
   0 -10   1    1.30    3.90
   0 -10  -1   12.30    4.70
   0 -10   1    6.90    4.10
   0 -10   1    2.80    4.20
   0 -10  -1    8.40    4.10
   0  10   1    4.80    4.20
   0  10  -1   -1.40    3.80
   0  10  -1    5.80    4.10
   0 -10   1    3.10    4.20
   0  10  -1    6.30    4.30
   0 -10  -1    5.50    4.40
   0 -10  -1    1.10    4.10
  -1 -10  -1  105.59    9.50
  -1  10   1  112.99   10.50
   1 -10   1  105.09    9.70
  -1  10   1  105.59   10.10
  -1  10   1  103.29    9.80
   1 -10   1  123.39   10.80
  -1 -10  -1  110.09    9.80
   1  10  -1  108.39    9.70
  -1 -10  -1   97.69    9.70
   1  10  -1  104.39   10.00
   1  10  -1  111.09    9.90
   1 -10   1  113.09    9.70
  -1 -10  -1  118.59   10.60
   1  10  -1  120.99    9.90
   1 -10   1  106.09    9.80
  -1  10   1  117.39    9.60
   1 -10   1  104.09    9.60
  -1 -10   1   79.69    9.00
   1  10   1   79.69    9.50
  -1 -10   1   74.99    9.20
   1 -10  -1   93.59    9.60
   1 -10  -1   89.39    9.60
   1 -10  -1   76.19    9.10
   1  10   1   82.99    9.30
  -1 -10   1   86.99    9.60
  -1  10  -1   90.69    9.10
  -1  10  -1   80.49    9.60
  -1 -10   1   78.89    9.60
   1  10   1   80.19    9.40
   1 -10  -1   80.59    9.50
   1 -10  -1   85.69    9.80
  -1  10  -1   77.19    9.50
   1  10   1   88.69    9.70
  -2  10   1   76.79    8.30
  -2 -10  -1   74.19    8.90
  -2 -10  -1   88.19    9.20
   2  10  -1   67.49    8.40
   2 -10   1   79.19    8.80
  -2  10   1   60.39    8.30
   2  10  -1   71.39    8.20
   2 -10   1   71.79    8.20
   2 -10   1   62.09    8.60
   2 -10   1   65.39    8.30
   2 -10   1   80.19    8.90
  -2  10   1   68.89    8.70
   2  10  -1   76.19    9.00
  -2 -10  -1   83.99    8.50
   2  10  -1   87.29    8.90
  -2 -10  -1   75.89    8.10
   2  10  -1   65.39    7.90
  -2 -10   1   89.59    8.60
   2  10   1   90.09    8.70
  -2  10  -1   86.09    9.10
  -2  10  -1   82.89    9.10
   2 -10  -1   87.19    8.90
   2  10   1   95.69    9.00
   2 -10  -1   71.59    8.30
   2 -10  -1   98.99    9.30
   2  10   1   80.49    8.80
   2 -10  -1   87.49    8.70
  -2 -10   1   81.19    9.20
  -2 -10   1  101.29    9.20
  -2  10  -1   94.49    8.60
   2 -10  -1   52.79    8.00
   2  10   1   93.79    9.10
  -2  10  -1   75.39    8.60
  -2 -10   1  100.59    9.00
   3 -10   1 1052.09   74.49
   3 -10   1 1112.29   74.39
   3 -10   1 1066.59   74.69
  -3  10   1 1067.59   74.29
  -3 -10  -1 1182.38   74.49
   3  10  -1 1071.49   74.59
   3  10  -1 1110.09   74.39
   3  10  -1 1052.19   74.39
   3  10  -1 1078.89   74.59
  -3  10   1 1105.89   74.69
   3  10  -1  984.90   73.99
   3 -10   1 1058.49   74.49
  -3  10   1 1052.49   74.79
   3  10   1 1091.69   74.49
   3  10   1 1039.00   74.39
   3 -10  -1 1052.39   74.39
  -3  10  -1 1040.70   73.99
  -3  10  -1 1075.69   74.79
  -3 -10   1 1133.39   74.29
   3 -10  -1 1020.70   74.39
  -3  10  -1 1079.79   74.59
   3 -10  -1 1091.59   74.49
   3  10   1 1039.80   74.49
   3 -10  -1  992.50   74.59
   3  10   1 1041.10   74.49
  -3 -10   1  973.40   73.69
  -4  10   1   34.10    6.70
   4  10  -1   35.70    6.20
  -4 -10  -1   47.30    6.30
   4  10  -1   41.00    6.30
  -4  10   1   35.10    5.90
  -4 -10  -1   40.40    5.50
   4  10  -1   42.40    7.00
   4  10  -1   40.00    7.00
   4 -10   1   41.10    7.40
   4 -10   1   45.00    6.10
   4 -10   1   47.50    6.70
   4 -10   1   43.70    7.40
  -4 -10  -1   41.30    5.70
   4  10  -1   37.00    5.90
  -4  10   1   48.00    7.20
   4 -10  -1   54.09    6.90
  -4  10  -1   45.40    5.80
   4  10   1   44.20    6.60
  -4  10  -1   60.69    7.90
   4  10   1   50.09    6.60
  -4 -10   1   48.70    5.40
  -4  10  -1   50.79    7.00
   4 -10  -1   41.30    6.80
   4  10   1   52.99    7.00
   4  10   1   61.29    7.20
   4 -10  -1   54.99    7.80
   4 -10  -1   63.49    7.10
  -4 -10   1   61.19    6.30
  -4 -10   1   57.39    6.50
  -5 -10  -1   76.19    7.70
   5 -10   1   80.89    9.60
  -5 -10  -1   99.09    8.30
   5  10  -1   88.29    9.10
   5 -10   1   86.59   10.00
  -5  10   1   81.79    8.70
   5 -10   1   86.69    9.60
  -5 -10  -1   91.89    8.40
   5  10  -1   85.59    9.80
   5  10  -1   80.99    8.90
   5 -10   1   83.69    8.80
   5  10  -1   75.69    9.00
   5  10  -1   86.09    8.80
  -5  10   1  101.59   10.20
  -5  10   1  100.49    9.70
  -5 -10   1   86.99    7.90
  -5  10  -1   74.19    8.10
   5  10   1   84.19    9.10
   5  10   1   84.39    9.10
  -5 -10   1   88.49    9.00
   5 -10  -1   78.19    8.70
  -5  10  -1   99.49    9.90
   5  10   1   79.59    8.20
  -5  10  -1   92.59    9.90
   5  10   1   72.19    8.90
   5  10   1   94.69    9.80
   5 -10  -1   92.99   10.30
   5 -10  -1   74.29    9.20
  -5 -10   1   72.89    7.50
   5 -10  -1   82.99    9.30
   6 -10   1  151.28   16.10
   6 -10   1  187.98   16.10
  -6  10   1  161.18   15.10
   6 -10   1  188.68   14.90
  -6 -10  -1  184.68   14.60
  -6  10   1  189.18   16.30
   6 -10   1  187.78   17.50
   6  10  -1  174.48   15.50
  -6  10   1  152.48   15.20
   6  10  -1  190.08   15.70
   6  10  -1  162.88   15.30
   6  10  -1  170.08   14.90
   6 -10   1  194.48   16.60
   6  10  -1  175.38   16.30
   6  10   1  213.58   15.80
   6 -10  -1  194.18   16.00
  -6  10  -1  198.88   17.30
   6  10   1  200.98   16.60
   6 -10  -1  218.78   17.90
  -6  10  -1  171.18   15.70
   6  10   1  193.88   15.70
   6 -10  -1  206.18   15.40
  -6 -10   1  196.08   15.10
   6 -10  -1  197.58   16.20
   6  10   1  188.38   15.70
  -6  10  -1  175.08   14.70
  -6  10  -1  203.88   16.50
   6  10   1  189.38   14.50
   7 -10   1  309.77   27.30
   7 -10   1  299.57   25.30
   7  10  -1  317.37   25.60
   7 -10   1  309.37   27.40
   7  10  -1  339.67   26.10
  -7  10   1  294.47   26.00
   7 -10   1  329.97   26.70
   7  10  -1  301.27   25.90
  -7 -10  -1  328.17   27.70
   7 -10   1  359.76   28.50
  -7 -10  -1  322.27   25.20
   7  10  -1  287.57   25.80
  -7  10   1  329.67   28.00
  -7  10   1  329.87   26.50
  -7 -10   1  401.36   26.00
  -7  10  -1  422.36   28.50
   7  10   1  412.96   27.30
   7 -10  -1  368.96   27.90
   7  10   1  403.96   26.50
  -7  10  -1  346.77   26.20
   7  10   1  380.96   26.30
   7 -10  -1  360.16   27.40
   7  10   1  387.86   25.30
   7 -10  -1  348.07   25.90
   7  10   1  381.16   26.30
   7 -10  -1  399.96   27.20
   7 -10  -1  383.06   27.10
   8  10  -1   61.09    9.50
  -8  10   1   76.29    8.80
  -8  10   1   73.29   11.40
   8 -10   1   67.19    7.00
   8  10  -1   56.59    7.50
  -8 -10  -1   61.29    6.90
  -8  10   1   79.19    8.50
   8  10  -1   65.89    8.10
   8  10  -1   74.69    8.40
   8 -10   1   76.39    9.90
   8  10  -1   71.79    8.40
   8 -10   1   73.69    9.90
  -8  10  -1   72.59    8.80
   8 -10  -1   64.89   10.10
   8 -10  -1   76.79    9.60
   8 -10  -1   65.49    7.70
   8  10   1   67.39    8.30
   8  10   1   70.59    7.40
   8 -10  -1   71.79   13.30
  -8 -10   1   72.59    7.90
  -8  10  -1   73.29    8.50
   8  10   1   67.29    9.40
   8  10   1   62.89    8.20
   9 -10   1   13.40    3.60
   9  10  -1   10.70    5.30
   9  10  -1   17.80    5.50
  -9  10   1   13.50    5.20
   9  10  -1   14.80    5.30
   9 -10   1   11.10    6.60
   9  10  -1   15.40    4.70
   9 -10   1   18.80    7.40
  -9  10   1   12.70    4.90
   9  10  -1   15.90    7.30
   9  10   1    5.50    6.60
   9  10   1   17.00    5.70
   9  10   1    9.50    5.00
   9 -10  -1    8.90    4.60
   9  10   1   13.40    3.70
  -9  10  -1   14.70    5.30
   9  10   1    5.30    5.30
   9 -10  -1   16.60    6.50
   9 -10  -1   16.80    7.00
  10  10  -1   16.60    7.60
  10  10  -1   11.40    4.90
  10 -10   1   14.00    7.30
  10 -10   1   15.10    3.10
  10  10  -1   14.70    5.30
  10  10  -1    3.60    5.50
  10 -10   1   10.90    6.70
 -10  10   1    8.90    2.60
  10  10   1   11.20    3.70
  10  10   1   18.20    5.50
 -10  10  -1   10.40    3.30
 -10  10  -1   12.30    3.50
  10  10   1    7.70    5.30
  10 -10  -1    9.10    7.10
  10 -10  -1    4.40    4.30
  10 -10  -1   12.10    6.90
  10  10   1    8.40    6.60
  11 -10   1   47.10    9.30
  11  10  -1   57.59   10.20
  11 -10   1   43.10    9.70
  11  10  -1   55.69    7.20
  11  10  -1   47.80    7.00
  11  10  -1   39.60    7.70
  11  10   1   54.99    7.70
  11  10   1   43.50    9.00
  11  10   1   52.19    6.80
  11  10   1   46.00    7.20
  11 -10  -1   59.19    8.90
  11 -10  -1   39.10    9.30
  12  10  -1    3.10    8.00
  12 -10   1    2.70    6.90
  12  10  -1    9.50    5.50
  12 -10   1   -9.40   12.50
  12  10  -1    2.40    4.70
  12 -10  -1   16.50    7.90
  12  10   1    7.70    5.60
  12  10   1    3.90    7.90
  12 -10  -1   -1.20    7.60
   0 -11  -1  151.78   14.00
   0 -11   1  148.59   13.10
   0 -11   1  151.58   13.70
   0  11  -1  157.18   13.70
   0 -11   1  140.09   13.20
   0 -11  -1  142.89   13.80
   0  11   1  137.29   13.20
   0 -11  -1  140.19   13.20
   0 -11   1  145.89   12.90
   0 -11   1  156.58   13.50
   0  11  -1  150.28   12.90
   0  11   1  160.18   13.60
   0 -11  -1  140.99   12.80
   0  11   1  135.89   13.20
   1  11  -1  193.88   14.80
  -1 -11  -1  211.68   14.80
   1 -11   1  207.18   15.20
  -1 -11  -1  184.58   14.50
  -1  11   1  184.48   14.30
   1  11  -1  196.68   14.90
   1 -11   1  171.88   14.30
   1  11  -1  191.78   14.60
   1 -11   1  168.38   14.70
   1 -11   1  184.98   14.80
  -1 -11  -1  196.28   14.90
   1 -11   1  200.58   14.90
   1  11  -1  196.98   15.10
  -1 -11  -1  189.38   15.40
  -1  11   1  176.08   14.70
   1  11   1  142.19   14.30
  -1 -11   1  152.28   14.50
  -1 -11   1  144.69   13.80
   1 -11  -1  151.48   14.60
  -1 -11   1  149.79   14.80
   1 -11  -1  137.49   14.00
  -1  11  -1  152.28   14.00
   1  11   1  155.88   14.70
   1  11   1  138.09   14.50
   1  11   1  164.28   14.60
  -1 -11   1  153.98   14.40
   1 -11  -1  153.78   14.30
   1 -11  -1  151.38   14.60
   1 -11  -1  133.29   14.30
  -1  11  -1  149.69   14.80
  -2  11   1  115.09   11.60
   2 -11   1  110.49   11.30
   2  11  -1  129.79   11.80
  -2 -11  -1  141.99   11.50
   2  11  -1  119.09   11.60
   2 -11   1  119.49   11.50
  -2 -11  -1  143.49   12.20
  -2 -11  -1  127.09   10.80
   2 -11   1  137.89   11.70
  -2 -11  -1  134.79   12.60
  -2  11   1  119.39   11.30
   2  11  -1  139.59   12.00
   2  11  -1  124.29   11.60
   2  11   1  103.39   11.50
   2 -11  -1  103.79   11.20
   2 -11  -1  105.89   11.40
  -2  11  -1  117.39   12.40
   2  11   1  106.69   11.40
  -2 -11   1  122.29   11.90
   2 -11  -1  111.19   11.40
  -2 -11   1  115.69   11.10
   2 -11  -1  107.39   11.60
   2  11   1  104.09   11.30
  -2 -11   1  115.09   12.30
   2  11   1   98.09   11.10
  -2  11  -1  100.89   11.40
  -2  11  -1  127.19   11.10
  -2 -11   1  107.09   10.90
   3  11  -1  191.38   17.00
  -3  11   1  223.78   17.50
   3  11  -1  192.28   17.50
  -3 -11  -1  205.08   17.50
   3 -11   1  202.68   17.30
   3 -11   1  185.38   17.40
   3  11  -1  201.88   17.60
   3  11  -1  213.68   17.60
  -3  11   1  186.78   17.50
  -3 -11  -1  226.78   17.20
   3  11  -1  228.08   17.90
  -3 -11  -1  197.48   16.80
   3 -11   1  202.18   17.60
   3  11   1  241.78   17.90
   3 -11  -1  222.78   17.70
   3  11   1  224.28   17.80
   3  11   1  240.68   17.70
  -3 -11   1  224.78   17.30
  -3 -11   1  238.38   17.70
   3 -11  -1  231.68   17.70
   3  11   1  239.08   17.80
  -3  11  -1  227.28   17.10
  -3 -11   1  199.68   16.70
  -3  11  -1  221.28   17.80
   3 -11  -1  230.88   17.70
  -4  11   1  422.56   31.10
  -4  11   1  389.66   30.30
   4  11  -1  393.46   30.20
   4 -11   1  399.86   30.80
   4  11  -1  408.56   30.60
   4  11  -1  401.16   30.50
   4  11  -1  431.56   31.10
   4 -11   1  414.16   30.50
  -4 -11  -1  461.75   30.30
   4 -11   1  398.56   30.80
   4  11  -1  426.76   30.90
  -4 -11  -1  406.06   29.80
  -4  11   1  386.76   32.50
   4 -11  -1  447.86   31.00
   4  11   1  421.26   30.90
   4 -11  -1  410.46   30.70
  -4 -11   1  473.15   33.00
   4 -11  -1  428.56   30.80
  -4  11  -1  375.96   30.00
   4 -11  -1  381.26   31.10
   4  11   1  440.06   30.90
  -4 -11   1  387.06   29.60
   4  11   1  434.86   30.90
   4  11   1  414.66   30.90
  -4  11  -1  403.06   30.80
  -5 -11  -1  118.79   12.70
   5 -11   1  130.79   11.10
  -5 -11  -1  125.79   10.60
   5  11  -1  124.69   10.90
  -5 -11  -1  128.59   10.40
   5  11  -1  114.89   11.40
   5  11  -1  116.79   11.40
   5  11  -1  125.39   12.50
   5  11  -1  124.89   11.30
  -5  11   1  105.19   12.50
   5 -11   1  118.99   12.40
   5 -11   1  122.79   12.10
  -5  11   1  122.29   12.40
  -5  11   1  116.19   11.10
   5 -11   1  130.39   12.20
   5  11   1  105.59   11.50
  -5 -11   1   98.69   10.70
  -5  11  -1  103.99   11.50
  -5  11  -1   97.49   13.30
   5 -11  -1  118.79   12.00
  -5 -11   1   99.19    9.60
   5 -11  -1  119.49   12.60
   5 -11  -1  104.79   11.80
  -5  11  -1   91.39   10.30
   5  11   1  109.19   11.60
   5 -11  -1   99.79   12.00
   5  11   1  101.59   11.40
   5 -11  -1   95.49   11.00
  -5 -11   1  111.69   12.50
  -5 -11   1  110.09   10.00
   5  11   1   98.19   11.10
  -6 -11  -1   72.39    6.00
   6 -11   1   78.09   10.10
   6  11  -1   64.09    7.60
  -6  11   1   66.19    8.00
   6  11  -1   69.79    9.50
  -6  11   1   79.89    9.20
   6  11  -1   83.99    9.20
   6 -11   1   80.89    8.10
   6  11  -1   77.59    8.60
  -6  11   1   74.99   10.50
  -6 -11  -1   69.09    5.90
  -6  11   1   56.59    8.90
  -6 -11  -1   70.39   10.20
   6 -11   1   74.29   10.00
   6 -11   1   77.59    9.50
  -6 -11  -1   73.39    7.50
   6  11  -1   69.09    8.70
   6  11   1   61.89    9.60
   6  11   1   64.39    8.60
   6  11   1   66.89    8.40
  -6 -11   1   62.69    7.70
   6 -11  -1   71.69   10.20
   6 -11  -1   62.29   10.10
   6  11   1   54.69    8.10
  -6  11  -1   58.69    9.90
  -6  11  -1   60.79    8.30
   6 -11  -1   77.49   10.10
  -6  11  -1   59.99    7.40
   6 -11  -1   68.99   10.00
   6 -11  -1   52.99    7.90
   7 -11   1   25.70    5.30
  -7  11   1   23.90    7.00
   7 -11   1   31.10    7.40
   7 -11   1   31.50    7.50
  -7  11   1   28.10    6.70
   7  11  -1   29.50    6.60
   7  11  -1   23.90    6.00
   7  11  -1   36.10    6.70
  -7 -11  -1   29.40    5.20
   7  11  -1   25.90    5.50
   7  11  -1   32.10    7.60
  -7  11  -1   29.10    7.10
   7  11   1   32.90    6.60
   7  11   1   29.20    6.50
  -7  11  -1   33.00    7.10
   7 -11  -1   32.50    7.30
   7  11   1   28.40    4.80
   7  11   1   34.50    6.80
   7  11   1   29.10    7.40
   7 -11  -1   32.10    6.10
   7 -11  -1   35.90    7.30
  -7 -11   1   40.40    6.20
   8  11  -1    4.70    5.60
   8 -11   1    4.80    6.80
  -8  11   1    1.30    5.30
  -8 -11  -1    1.60    6.40
   8  11  -1   -1.60    5.50
   8 -11   1    1.10    6.30
   8  11  -1   -0.10    6.70
   8  11  -1   11.60    5.60
   8  11  -1    3.20    4.60
  -8  11   1    2.20    6.10
  -8 -11   1    5.70    4.70
  -8  11  -1   12.90    6.40
   8  11   1    8.90    3.70
  -8  11  -1    8.30    6.10
   8 -11  -1    6.20    4.80
   8  11   1   12.20    6.80
   8 -11  -1   10.10    6.80
   8  11   1    7.60    5.70
   8  11   1    7.70    5.60
   8 -11  -1    2.60    6.70
   8  11   1    7.00    5.70
  -9  11   1   98.79   10.20
   9 -11   1   88.59    8.80
  -9  11   1  101.49   10.40
   9  11  -1   92.39    9.90
   9  11  -1   90.19   10.20
   9  11  -1   86.29   10.20
   9 -11   1   80.49   10.80
   9  11  -1   88.99   11.60
   9 -11   1   89.79   11.50
  -9  11  -1  105.19   10.90
   9  11   1   90.99    8.80
   9 -11  -1   87.59   10.80
  -9  11  -1   96.79   10.00
   9  11   1   91.39   10.90
   9 -11  -1   76.69    9.00
   9 -11  -1   80.49   11.30
   9  11   1   96.79   11.80
  -9 -11   1   83.49    9.40
   9  11   1   82.69   10.00
  10 -11   1   20.50    8.00
  10  11  -1    9.00    6.00
  10  11  -1   23.50    8.30
  10 -11   1   13.80    3.40
  10  11  -1   10.50    5.00
  10 -11   1   15.10    8.30
 -10  11   1   13.40    6.20
 -10  11   1   15.50    4.40
  10  11   1    8.70    9.10
  10 -11  -1    1.40    4.50
  10 -11  -1   10.00    7.50
  10  11   1   14.30    7.70
  10  11   1    7.30    5.80
  10 -11  -1    3.50    7.10
  10  11   1   12.20    3.90
 -10  11  -1   19.40    8.60
 -10  11  -1    5.50    4.60
  11  11  -1   38.60    6.10
  11  11  -1   13.20    8.50
  11 -11   1    5.90    9.20
  11  11  -1   25.30    5.60
  11  11  -1   29.90    6.80
  11 -11   1   27.00    7.80
  11 -11  -1   19.60    7.50
  11  11   1   28.90    6.20
  11 -11  -1    5.60    8.10
  11 -11  -1   10.00    4.50
  11  11   1   17.90    6.50
  11  11   1   17.60    8.10
   0  12   1  152.38   14.00
   0 -12   1  155.38   13.60
   0  12   1  152.28   13.80
   0 -12   1  172.88   14.40
   0 -12   1  134.89   14.20
   0  12   1  162.58   14.40
   0 -12  -1  151.48   14.10
   0  12  -1  145.99   13.70
   0 -12  -1  162.88   14.20
   0  12  -1  149.39   14.30
   0 -12  -1  141.99   14.30
  -1 -12  -1   21.60    6.00
   1  12  -1   34.20    7.70
  -1 -12  -1   15.90    5.40
  -1 -12  -1   23.50    6.50
  -1  12   1   24.20    5.70
   1  12  -1   25.20    6.00
   1 -12   1   18.80    5.80
   1 -12   1   25.50    6.00
   1  12  -1   19.50    6.10
  -1 -12  -1   23.20    5.60
  -1  12   1   24.50    6.40
   1 -12   1   17.20    6.00
  -1  12  -1   19.50    6.20
  -1  12  -1   20.40    5.60
  -1 -12   1   23.80    5.60
   1  12   1   22.70    6.10
  -1  12  -1   28.00    6.40
  -1 -12   1   26.60    6.60
   1 -12  -1   26.30    6.00
   1  12   1   29.90    6.20
   1  12   1   29.80    7.50
  -1 -12   1   38.10    6.80
   1 -12  -1   29.70    6.60
   1  12   1   31.10    6.40
  -1 -12   1   30.20    6.00
   1 -12  -1   28.30    6.20
   2 -12   1  301.57   23.40
  -2 -12  -1  274.37   25.30
  -2 -12  -1  300.47   22.70
   2  12  -1  303.67   23.40
  -2 -12  -1  310.37   23.20
   2  12  -1  285.07   23.30
  -2  12   1  309.07   23.30
  -2  12   1  301.57   23.60
   2 -12   1  303.47   23.70
   2 -12   1  318.17   23.70
  -2 -12  -1  309.47   23.80
   2  12  -1  271.77   23.10
   2 -12   1  297.67   23.30
   2  12  -1  297.07   23.70
  -2  12  -1  289.17   23.50
   2  12   1  301.37   23.50
   2 -12  -1  284.97   23.70
   2 -12  -1  320.67   23.60
  -2  12  -1  294.37   22.90
  -2 -12   1  297.67   22.60
  -2 -12   1  319.47   23.80
   2 -12  -1  279.37   23.20
   2  12   1  296.37   24.60
   2  12   1  278.37   23.20
   2  12   1  288.37   23.40
  -2 -12   1  330.97   23.50
   3 -12   1   36.90    6.80
   3  12  -1   33.20    6.50
   3 -12   1   42.90    7.80
   3  12  -1   31.30    8.10
  -3  12   1   26.40    6.60
  -3 -12  -1   37.20    6.90
   3  12  -1   27.90    6.50
   3 -12   1   30.70    6.70
  -3 -12  -1   28.00    5.60
   3 -12   1   36.20    7.40
   3  12  -1   34.40    6.60
  -3 -12  -1   31.80    7.40
  -3  12   1   30.70    6.20
  -3 -12  -1   33.40    6.00
   3 -12   1   27.00    6.40
  -3 -12   1   21.70    5.30
  -3  12  -1   27.50    6.70
   3  12   1   22.50    6.40
  -3 -12   1   27.00    6.10
   3 -12  -1   24.80    6.30
   3  12   1   24.60    7.00
   3 -12  -1   19.20    6.10
  -3  12  -1   24.70    7.00
   3 -12  -1   16.20    7.00
   3  12   1   14.20    6.00
  -3  12  -1   21.90    5.30
  -3 -12   1   33.50    6.10
   3 -12  -1   27.30    6.40
   3 -12  -1   27.10    8.20
  -3 -12   1   22.40    6.90
  -4  12   1   40.70    6.50
   4  12  -1   30.40    9.90
   4 -12   1   23.20    7.30
  -4 -12  -1   30.70    6.10
   4  12  -1   29.20    6.60
  -4 -12  -1   33.60    5.90
  -4 -12  -1   33.70    6.60
   4  12  -1   35.00    6.40
   4  12  -1   33.30    6.60
  -4  12   1   33.80    7.10
  -4 -12  -1   24.70    7.40
  -4  12   1   39.60    8.10
   4 -12   1   39.10    7.90
   4 -12   1   29.60    6.50
  -4 -12   1   47.60    6.70
   4  12   1   31.60    6.50
   4  12   1   41.10    8.60
  -4 -12   1   31.00    5.70
  -4 -12   1   35.60    7.70
  -4  12  -1   40.50    7.40
  -4  12  -1   48.00    9.30
  -4 -12   1   40.40    6.70
   4  12   1   24.80    7.40
   4 -12  -1   33.30    7.60
   4 -12  -1   36.30    7.70
  -4  12  -1   29.60    6.00
  -4  12  -1   37.00    8.10
   4 -12  -1   35.50    6.90
  -5  12   1   42.00    9.10
   5 -12   1   43.80    7.10
  -5 -12  -1   53.19   10.30
  -5 -12  -1   45.70    6.70
   5 -12   1   47.50    8.00
  -5 -12  -1   47.20    6.60
   5  12  -1   50.79    7.80
   5 -12   1   52.89    8.50
  -5  12   1   53.19    8.10
   5  12  -1   44.20    8.10
   5  12  -1   48.10    7.00
  -5 -12  -1   49.60    6.40
  -5  12   1   50.29    7.30
   5 -12   1   65.49   10.70
   5  12  -1   39.60    7.50
  -5  12  -1   51.09    6.90
  -5 -12   1   58.39    6.40
  -5 -12   1   59.99    6.70
  -5 -12   1   56.79    7.40
   5 -12  -1   49.99    7.90
   5  12   1   57.99    8.50
   5  12   1   60.09    8.60
   5 -12  -1   59.59    8.50
   5 -12  -1   54.09    8.50
  -5  12  -1   54.39    8.20
   5 -12  -1   79.09   16.60
   5  12   1   54.39    9.30
   5 -12  -1   52.89    9.00
   5  12   1   46.30    7.60
  -6 -12  -1  231.08   15.50
   6  12  -1  190.18   17.80
   6  12  -1  198.38   18.70
  -6  12   1  228.48   19.20
   6  12  -1  239.38   19.30
  -6 -12  -1  211.98   15.60
   6 -12   1  209.08   18.30
   6 -12   1  236.78   18.80
   6 -12   1  207.28   17.30
   6  12  -1  232.18   17.30
  -6  12   1  215.98   17.60
  -6  12   1  216.48   18.50
  -6 -12  -1  219.68   16.90
  -6 -12   1  201.78   17.30
   6  12   1  204.98   18.70
   6  12   1  192.08   18.00
   6  12   1  197.48   18.20
  -6 -12   1  198.58   15.10
   6 -12  -1  215.88   18.70
  -6 -12   1  203.28   15.20
   6 -12  -1  194.58   18.80
  -6  12  -1  208.68   18.40
  -6  12  -1  203.28   17.10
   6  12   1  186.88   17.40
   7  12  -1   15.00    6.10
   7  12  -1   18.40    6.20
  -7 -12  -1   16.70    4.80
   7  12  -1   19.90    5.20
   7 -12   1   18.10    7.20
   7  12  -1   18.50    7.50
  -7  12   1   17.90    6.90
   7 -12   1   19.70    7.30
   7 -12   1   18.10    5.20
   7  12  -1   15.80    5.70
   7  12   1   21.30    7.30
   7 -12  -1    8.00    5.30
   7  12   1   16.00    6.30
   7 -12  -1   15.50    7.10
   7 -12  -1   16.80    7.10
   7  12   1    6.90    6.10
   7  12   1    9.40    5.60
  -7  12  -1   18.90    8.40
  -7 -12   1   12.30    5.20
  -7  12  -1   14.00    6.80
   8 -12   1   30.30    8.40
   8  12  -1   25.00    7.10
  -8  12   1   46.50    8.00
   8  12  -1   43.60    6.80
   8  12  -1   41.90    7.70
   8  12  -1   39.50    9.00
   8 -12   1   27.90    8.30
  -8 -12  -1   47.50    6.20
   8 -12   1   32.50    6.20
   8 -12  -1   45.70    8.80
   8  12   1   58.79    8.40
   8 -12  -1   52.99    8.90
  -8  12  -1   54.89    8.30
  -8 -12   1   53.49    7.20
   8 -12  -1   55.89    7.50
   8  12   1   59.99    8.30
   8  12   1   50.99    9.00
  -9  12   1   48.80    8.30
   9 -12   1   41.50    9.60
   9  12  -1   44.40    7.40
   9  12  -1   32.90    9.30
   9 -12   1   35.70    8.80
  -9  12   1   36.60    7.20
   9  12  -1   36.20    6.30
   9 -12   1   44.40    6.30
  -9  12  -1   36.60    7.90
   9  12   1   47.50    7.90
  -9 -12   1   30.20    6.30
   9  12   1   30.60    8.40
   9 -12  -1   38.60    8.60
   9 -12  -1   34.90    8.80
   9 -12  -1   32.40    6.50
  -9  12  -1   39.30    7.50
   9  12   1   32.30    8.80
  10 -12   1   63.89   11.10
 -10  12   1   70.19    8.20
  10  12  -1   65.29   11.00
  10 -12   1   81.19    7.50
  10 -12   1   70.79   11.20
  10  12  -1   76.09    8.60
  10  12  -1   92.49   11.00
 -10  12  -1   74.99   10.60
  10 -12  -1   58.99   10.60
  10 -12  -1   68.29    8.40
 -10  12  -1   58.09    8.10
  10  12   1   66.69   10.90
  10 -12  -1   68.99   10.70
  10  12   1   87.59   11.40
   0  13  -1   14.60    7.20
   0  13  -1   10.90    6.20
   0 -13   1   11.90    5.80
   0  13   1   18.10    6.10
   0  13   1   11.10    7.00
   0  13   1    5.10    6.10
   0 -13   1    6.40    6.20
   0  13  -1   18.10    6.40
   0 -13   1   10.90    6.40
   0 -13  -1   18.00    6.80
   0  13   1   17.80    6.70
   0  13  -1   14.10    5.80
   0 -13  -1   14.20    6.40
   0 -13  -1   16.40    5.90
  -1 -13  -1   40.50    9.60
  -1 -13  -1   19.10    7.20
  -1  13   1   20.10    6.70
   1 -13   1   24.90    6.80
  -1  13   1   25.90    6.50
   1 -13   1   40.90    7.70
   1  13  -1   31.40    7.40
  -1 -13  -1   27.80    6.30
   1 -13   1   28.30    8.00
  -1  13   1   28.10    7.50
   1  13  -1   17.80    6.80
   1  13  -1   30.70    6.90
  -1  13   1   18.50    7.00
   1 -13   1   33.80    8.20
   1 -13   1   22.90    7.70
   1  13   1   37.50    7.60
  -1  13  -1   40.60    8.10
   1 -13  -1   39.60    8.00
   1 -13  -1   50.69    8.30
  -1  13  -1   38.50    6.80
  -1 -13   1   42.00    7.80
   1  13   1   50.79    8.10
  -1  13  -1   33.10    7.40
  -1 -13   1   42.80    6.80
   1 -13  -1   43.10    7.80
  -1 -13   1   32.90    7.70
   1  13   1   34.60    7.30
  -1  13  -1   32.70    7.50
  -2  13   1  119.39   12.20
  -2  13   1  106.99   12.10
  -2 -13  -1  100.79   12.30
  -2  13   1   74.29   11.20
  -2 -13  -1   81.29   10.20
   2 -13   1  107.89   11.70
   2 -13   1   99.29   11.70
   2 -13   1  113.59   12.80
   2  13  -1   82.89   10.90
  -2  13   1   91.99   10.70
   2  13  -1   95.89   12.30
   2  13  -1  100.99   11.90
   2 -13   1   98.19   11.10
   2 -13   1   87.79   11.10
  -2 -13  -1   98.59   10.50
   2 -13  -1  118.99   12.20
   2  13   1  111.19   12.40
   2 -13  -1  109.89   12.50
  -2  13  -1  101.69   11.10
   2  13   1  106.79   11.60
   2 -13  -1  111.99   11.40
  -2 -13   1  107.19   10.50
  -2  13  -1  124.79   12.90
   2  13   1  119.39   12.10
   2 -13  -1  100.59   11.10
  -2  13  -1  102.99   12.00
  -2  13  -1  113.09   12.20
  -2 -13   1  113.29   12.60
   3 -13   1   65.69    9.60
   3 -13   1   75.69    9.30
  -3 -13  -1   73.29    9.10
   3  13  -1   69.99   10.00
  -3 -13  -1   64.79    7.70
   3  13  -1   70.09    9.10
   3 -13   1   59.69    8.80
  -3 -13  -1   77.29    8.60
  -3  13   1   65.99    8.50
  -3  13   1   65.69    9.30
  -3  13   1   73.49    9.90
   3  13  -1   72.99    9.40
   3 -13   1   77.19    9.30
  -3 -13   1   60.59    8.70
  -3  13  -1   56.59    8.00
   3 -13  -1   47.90    8.60
   3  13   1   48.80    8.40
   3  13   1   69.79    9.30
   3  13   1   68.69    9.50
  -3 -13   1   60.69    8.00
  -3  13  -1   56.19    9.00
  -3 -13   1   62.99   13.10
   3 -13  -1   54.89    9.00
   3 -13  -1   55.89    8.60
  -3  13  -1   67.49   10.20
   3 -13  -1   63.29    9.60
  -4 -13  -1   22.20    5.60
  -4  13   1   17.40    6.80
  -4 -13  -1   16.80    5.90
   4 -13   1   13.30    6.60
   4  13  -1    9.80    6.00
  -4 -13  -1   28.10    6.60
   4 -13   1   12.10    5.80
   4  13  -1   19.20    6.60
   4  13  -1    9.00    6.50
   4 -13   1   13.30    6.80
  -4  13   1   13.40    5.80
  -4  13   1   23.50    7.90
  -4  13  -1   22.50    5.80
   4  13   1   16.90    7.40
   4  13   1   18.70    7.40
   4 -13  -1   23.40    6.90
  -4 -13   1   28.20    6.40
   4  13   1   21.50    7.00
  -4  13  -1   29.10    7.40
  -4 -13   1   12.60    5.40
  -4  13  -1   11.10    7.30
   4 -13  -1    6.40    6.20
   4  13   1   13.80    6.10
   4 -13  -1    5.20    6.50
  -5  13   1   91.49   11.60
   5  13  -1  112.99   12.10
   5 -13   1  105.29   11.60
  -5  13   1   94.09   11.70
  -5 -13  -1  108.59   10.70
   5  13  -1   92.59   11.40
   5  13  -1  101.69   10.80
   5 -13   1   89.79   10.50
  -5 -13  -1  108.69   10.70
   5  13  -1   84.89   10.50
  -5 -13  -1  109.29   10.20
  -5  13   1   89.49   10.50
   5 -13   1   94.29   11.60
   5  13   1   98.19   11.70
  -5  13  -1   87.99    9.90
   5 -13  -1   96.19   11.50
   5 -13  -1   85.09   10.70
   5  13   1   87.99   11.00
  -5  13  -1   93.29   12.20
   5  13   1   97.39   11.70
  -5  13  -1   85.39   11.10
   5  13   1   98.09   12.40
   5 -13  -1   98.99   11.50
  -5 -13   1   99.39    9.80
  -6  13   1   17.60    7.70
   6  13  -1   20.50    7.50
   6 -13   1   21.70    6.20
  -6  13   1   40.40    8.00
   6  13  -1   30.60    8.20
   6 -13   1   21.60    7.80
  -6 -13  -1   24.10    5.60
   6  13  -1   15.00    5.80
  -6  13   1   25.50    6.70
   6  13  -1   20.80    6.90
  -6 -13  -1   29.80    4.60
  -6 -13  -1   22.80    4.50
   6 -13   1   35.90    8.00
   6  13   1   31.60    7.30
  -6  13  -1   36.20    7.90
   6 -13  -1   30.50    7.80
  -6  13  -1   29.50    6.20
  -6  13  -1   32.80    8.00
   6 -13  -1   27.40    7.10
  -6 -13   1   30.70    4.10
  -6 -13   1   29.50    4.00
   6 -13  -1   36.50    8.30
   6  13   1   41.50    8.30
  -7  13   1    7.60    7.00
  -7  13   1    7.60    7.40
   7  13  -1    4.10    7.00
   7 -13   1    7.70    6.90
   7  13  -1    5.40    5.30
   7  13  -1   -9.00    6.40
   7 -13   1    0.60    6.70
   7 -13   1   -0.70    4.90
  -7 -13  -1    1.50    4.60
   7  13   1    6.30    6.20
  -7  13  -1    2.30    5.20
  -7  13  -1    0.80    6.70
   7 -13  -1   -3.20    6.80
   7 -13  -1    2.00    6.70
   7  13   1    3.60    7.10
   7 -13  -1   -9.80    5.10
  -7  13  -1    8.90    7.60
   8 -13   1   -0.60    7.10
   8 -13   1   -0.80    7.20
   8 -13   1    6.20    4.90
  -8 -13  -1    3.50    4.60
   8  13  -1   -9.70    7.10
  -8  13   1    9.30    8.20
   8  13  -1   -1.40    5.00
  -8  13   1    4.00    7.00
   8 -13  -1    6.70    5.50
   8 -13  -1    9.70    7.60
   8  13   1    7.70    6.70
   8  13   1   22.20    8.10
   8 -13  -1    3.90    7.30
  -8  13  -1    6.70    7.20
   9 -13   1   29.80    5.60
   9  13  -1   23.00    8.90
   9 -13   1   45.40   10.00
   9  13  -1   35.60    8.10
  -9  13   1   29.90    7.50
   9 -13   1   24.10    8.30
   9  13  -1   27.70    6.10
   9  13   1   25.70    7.80
   9  13   1   25.90    8.80
   9 -13  -1   35.00    9.30
   9 -13  -1   20.20    6.40
   9 -13  -1   34.80    9.00
  -9  13  -1   36.20    7.80
   0  14   1   81.79   10.50
   0 -14  -1  102.39   12.20
   0 -14   1   92.79   10.50
   0 -14  -1   93.09   11.00
   0 -14   1  103.39   11.80
   0 -14   1   88.29   11.20
   0 -14   1   80.69   11.20
   0 -14  -1   83.89   10.30
   0  14  -1   79.79   10.30
   0  14  -1   92.09   11.30
   0  14   1   75.69   10.80
   1 -14   1  115.29   12.00
  -1  14   1  110.39   11.80
   1 -14   1  109.99   12.70
  -1  14   1   89.99   11.90
  -1 -14  -1   95.09   12.60
  -1 -14  -1   79.79   12.60
   1  14  -1  113.89   12.00
   1 -14   1   96.19   11.60
   1 -14   1  109.29   13.50
   1  14  -1  110.19   12.30
   1  14   1   97.19   11.70
   1  14   1  115.79   12.60
  -1 -14   1  121.69   13.00
  -1 -14   1  130.09   12.70
  -1  14  -1  106.99   12.40
   1 -14  -1  113.39   12.70
   1 -14  -1  113.39   12.10
   1 -14  -1  123.39   12.70
  -2 -14  -1   99.99   13.50
   2  14  -1  111.39   12.50
  -2  14   1   88.29   11.70
   2 -14   1   95.59   11.10
   2 -14   1   97.89   11.00
  -2 -14  -1  107.59   11.40
   2 -14   1   85.89   11.40
  -2  14   1   83.49   11.20
   2  14  -1   96.19   11.30
  -2 -14  -1   98.39   10.60
  -2 -14   1  103.89   11.50
   2 -14  -1   97.59   11.20
  -2 -14   1   92.09   10.50
  -2  14  -1  107.69   11.10
   2 -14  -1   84.29   11.40
   2  14   1   95.69   11.70
   2 -14  -1   87.59   10.80
   2  14   1   91.49   11.30
  -2  14  -1   91.89   11.40
  -3 -14  -1   14.80    5.50
   3 -14   1    9.70    6.40
  -3  14   1    1.30    6.30
   3  14  -1    4.30    6.50
   3  14  -1    5.80    6.70
   3 -14   1    3.20    7.40
   3 -14   1   21.20    7.10
   3 -14  -1    6.10    6.30
  -3  14  -1    8.00    5.60
  -3 -14   1   14.30    6.60
   3  14   1    7.00    6.80
   3  14   1   14.90    6.80
  -3  14  -1    4.50    6.70
   3 -14  -1    4.10    6.70
   3 -14  -1   10.10    6.80
  -3 -14   1    6.30    5.90
   4 -14   1   36.40    7.60
  -4  14   1   26.50    6.90
   4 -14   1   30.10    8.00
  -4 -14  -1   34.70    7.70
  -4  14   1   30.70    8.00
   4  14  -1   36.00    8.20
   4 -14   1   33.80    8.10
  -4 -14  -1   33.70    6.80
  -4  14  -1   25.60    6.60
  -4 -14   1   42.70    7.90
   4 -14  -1   24.70    7.60
   4  14   1   35.20    7.90
   4  14   1   41.10    8.40
   4 -14  -1   26.50    7.70
   4 -14  -1   32.10    8.00
  -4 -14   1   25.60    6.80
  -4 -14   1   33.10    6.50
  -4  14  -1   33.90    8.20
   5 -14   1    7.50    7.20
  -5  14   1    2.30    6.70
  -5 -14  -1    6.90    5.70
  -5 -14  -1   15.50    5.60
   5 -14   1   12.50    6.80
   5 -14   1   11.50    7.10
   5  14  -1   22.70    7.80
  -5  14   1   17.20    6.20
  -5 -14  -1    4.20    1.60
  -5 -14   1   12.70    7.30
   5 -14  -1   11.80    7.20
   5 -14  -1    9.20    6.60
   5  14   1    9.10    7.20
  -5  14  -1    7.20    5.70
  -5 -14   1   18.40    5.50
   5 -14  -1    7.90    6.90
  -5 -14   1   12.30    5.70
  -5  14  -1    7.70    7.50
   5  14   1   10.30    6.40
  -6  14   1   41.90    8.40
   6 -14   1   38.90    8.70
  -6 -14  -1   45.90    6.70
   6 -14   1   26.90    6.90
   6 -14   1   28.60    8.20
   6  14  -1   43.80    9.10
  -6 -14  -1   30.20    5.10
  -6  14   1   34.80    7.30
  -6  14  -1   23.40    8.30
   6 -14  -1   31.50    8.30
   6  14   1   31.40    8.40
  -6 -14   1   22.20    4.90
  -6 -14   1   22.90    4.60
   6 -14  -1   17.00    8.20
   6 -14  -1   27.20    8.10
  -6 -14   1   31.60    8.50
  -6  14  -1   23.90    6.60
   6  14   1   22.60    8.10
   7 -14   1   34.40    9.90
   7 -14   1   30.50    6.80
  -7  14   1   25.70    8.70
   7  14  -1   45.90    9.60
  -7 -14  -1   33.20    6.50
   7  14  -1   14.40    8.20
   7 -14   1   36.70    9.10
   7 -14  -1   35.20    7.80
   7 -14  -1   31.70    8.90
  -7  14  -1   47.40    7.40
   7  14   1   36.70    8.70
   7  14   1   41.90    9.20
  -7  14  -1   31.70    8.80
  -7 -14   1   41.70    7.30
   7 -14  -1   47.60   10.20
   8 -14   1   28.10    9.30
  -8  14   1   17.10    7.70
   8 -14   1   19.10    5.70
   8  14  -1   25.60    7.50
   8  14  -1   20.80    5.90
  -8 -14  -1   13.80    5.30
   8 -14  -1   -0.10    7.90
  -8 -14   1    8.70    5.80
   8 -14  -1    2.90    6.10
   8  14   1    8.60    7.40
   8  14   1    9.70    8.20
   8 -14  -1   11.50    7.90
  -8  14  -1   11.20    8.10
   0 -15   1   36.40    8.30
   0  15  -1   47.30    8.40
   0 -15  -1   31.50    7.50
   0  15   1   29.60    8.60
   0  15  -1   48.00    8.90
   0  15   1   36.30    8.20
  -1  15   1   31.50    7.60
  -1  15   1   25.50    8.70
   1  15  -1   28.50    8.20
   1 -15   1   21.00    8.00
  -1 -15  -1   20.90    7.40
  -1 -15  -1   24.40    7.40
   1  15  -1   22.10    7.70
  -1  15  -1   15.60    7.70
   1  15   1   26.20    7.60
   1  15   1   16.30    7.50
  -1  15  -1   14.00    6.80
   1 -15  -1   12.60    7.80
  -1 -15   1    9.00    6.90
   2  15  -1    3.50    6.80
   2 -15   1    1.80    6.80
   2 -15   1   -6.70    6.60
  -2  15   1   -2.80    7.50
  -2 -15  -1    5.10    6.80
  -2 -15  -1    6.30    5.70
  -2  15   1    7.90    6.40
   2  15  -1    1.20    7.00
  -2 -15  -1    5.40    7.70
  -2  15  -1    2.30    6.00
   2  15   1    3.40    7.00
  -2 -15   1    5.20    7.40
  -2  15  -1    2.10    7.00
  -2 -15   1   -1.70    6.00
   2 -15  -1    2.60    7.00
   2  15   1    6.00    6.90
   3 -15   1    6.50    7.10
  -3 -15  -1    5.00    6.30
   3  15  -1   12.20    7.30
  -3  15   1   11.40    6.50
  -3  15   1    1.80    7.20
  -3 -15  -1    9.50    6.60
   3 -15   1    1.00    7.10
  -3 -15  -1    6.20    6.90
   3  15  -1    7.80    7.00
   3 -15  -1    9.20    7.20
  -3 -15   1   -4.60    5.40
  -3  15  -1    2.70    5.80
  -3 -15   1    7.10    7.10
   3 -15  -1    7.90    7.20
   3  15   1   15.80    7.70
  -3  15  -1    8.10    7.30
  -3 -15   1    6.90    7.00
   3  15   1   12.40    7.10
  -4 -15  -1   93.39   10.60
  -4  15   1   80.59   11.70
   4  15  -1   90.79   11.90
   4 -15   1  101.49   12.10
  -4  15   1  106.19   11.30
   4  15  -1   96.09   12.10
  -4 -15  -1   94.59   10.80
   4 -15   1   97.09   11.80
   4 -15   1   94.29   12.60
  -4 -15   1  104.69   11.50
   4  15   1  100.39   12.30
   4 -15  -1   83.69   11.70
   4 -15  -1   91.89   11.90
   4  15   1   91.99   12.20
  -4  15  -1   87.19   10.90
  -4 -15   1   92.39   10.40
  -4  15  -1   99.49   12.90
  -5 -15  -1    2.80    6.00
  -5 -15  -1    6.60   10.00
   5  15  -1   -8.20    7.00
   5 -15   1    5.20    6.50
  -5  15   1    6.30    7.20
   5 -15   1   -5.30    7.10
  -5  15   1    4.30    6.30
  -5 -15  -1    4.60    5.90
   5 -15   1    0.60    7.20
   5  15  -1    4.90    7.10
  -5 -15   1    6.20    5.80
   5 -15  -1    5.30    7.40
   5  15   1    7.20    7.60
  -5 -15   1    1.30    5.90
  -5  15  -1    8.50    7.90
  -5 -15   1   13.70    6.60
   5 -15  -1    4.00    7.60
   5  15   1    2.20    6.90
   6 -15   1   14.00    8.30
   6  15  -1   29.70    8.70
  -6  15   1   34.30    9.50
  -6 -15  -1   25.20    5.30
  -6  15   1   23.10    7.30
   6  15  -1   25.60    9.00
   6 -15   1   37.30    9.90
  -6 -15  -1   19.80    5.70
   6 -15   1   21.80    7.00
  -6 -15  -1   28.30    8.00
  -6  15  -1   32.50    9.30
   6 -15  -1   21.80    8.60
  -6 -15   1   15.70    4.70
  -6 -15   1   37.60    7.50
  -6  15  -1   23.10    6.60
  -6 -15   1   20.80    5.50
   6  15   1   21.80    8.80
   6 -15  -1   32.10    9.00
   6  15   1   37.60    9.10
   7 -15   1    3.40    8.20
   7  15  -1   13.90    7.60
   7  15  -1   12.70    8.40
   7 -15   1   12.80    8.60
   7 -15   1   11.00    6.20
  -7  15   1   18.30    8.50
  -7 -15   1   10.10    6.30
   7  15   1   20.10    9.00
   7  15   1   19.70    8.40
   7 -15  -1   23.40    8.70
   7 -15  -1   14.90    8.70
  -7  15  -1    9.50    6.20
  -7  15  -1    7.40    8.40
   0  16  -1    4.40    7.10
   0 -16   1    4.00    6.70
   0  16   1    6.80    8.50
   0  16   1   -0.10    7.00
   0 -16  -1    3.60    7.40
   0  16  -1   -3.30    8.10
  -1 -16  -1    7.60    6.70
   1 -16   1   12.60    7.50
   1  16  -1   12.60    7.80
  -1  16   1   -1.70    7.50
   1  16  -1   12.90    7.80
  -1  16   1   10.70    7.10
   1  16   1    8.60    7.50
  -1  16  -1    2.40    7.70
   1 -16  -1    2.00    7.80
   1  16   1   17.50    7.60
  -1 -16   1   16.40    7.80
  -1  16  -1    9.70    7.20
  -2  16   1    9.90    7.30
  -2 -16  -1   20.40    7.80
  -2  16   1   16.60    8.30
   2 -16   1   26.00    8.80
   2 -16   1   22.70    8.20
   2  16  -1    3.70    7.60
   2  16  -1   19.60    8.30
   2  16   1   15.50    8.10
  -2  16  -1   13.80    7.40
   2  16   1   24.00    9.20
  -2  16  -1   17.70    8.30
   2 -16  -1   28.50    8.20
  -2 -16   1   25.80    7.70
   3  16  -1   98.39   13.60
   3  16  -1  113.39   13.40
  -3  16   1  100.19   13.10
  -3 -16  -1  109.49   11.90
   3 -16   1   93.59   12.60
   3 -16   1  111.29   13.20
  -3 -16  -1  143.99   14.50
  -3  16   1  103.59   12.40
   3 -16  -1  105.89   13.00
   3  16   1   96.89   13.00
   3  16   1  119.39   13.80
  -3 -16   1  114.99   12.00
  -3  16  -1   99.89   13.70
  -3  16  -1  104.99   12.10
  -3 -16   1  106.59   12.50
  -4 -16  -1   35.50   11.70
   4  16  -1   23.90    8.70
  -4  16   1   16.90    7.50
   4  16  -1   22.20    8.80
   4 -16   1   23.50    8.60
  -4 -16  -1   24.30    7.80
   4 -16   1   26.80    8.70
  -4  16   1   19.90    8.60
  -4 -16  -1   28.10    7.90
   4  16   1   29.10    8.80
   4 -16  -1   20.20    8.40
  -4 -16   1   12.20    6.70
  -4  16  -1   32.80    7.60
   4 -16  -1   22.60    9.30
   4  16   1   21.20    8.90
  -4  16  -1   18.60    8.60
   5  16  -1   11.50    8.70
  -5 -16  -1    8.30    6.50
   5 -16   1    5.90    9.70
  -5 -16  -1   17.80    6.70
  -5  16   1   18.30    8.50
   5  16  -1   10.40    9.80
  -5 -16  -1   23.90    6.80
  -5  16   1    9.10    6.90
   5 -16   1    8.50    9.60
  -5 -16   1    5.50    6.00
   5  16   1    6.00    8.80
   5 -16  -1    9.60    9.30
  -5  16  -1   12.90    8.10
  -5  16  -1    9.40    6.50
   5 -16  -1   12.60    9.30
   5  16   1    5.80    7.90
  -5 -16   1   17.50    6.80
   6  16  -1   21.00    9.30
   6 -16   1   31.30    9.60
  -6  16   1   28.70    8.00
  -6 -16  -1   16.50    5.40
  -6 -16  -1   23.80    6.30
  -6  16   1   34.90    9.90
   6 -16   1   21.40    9.30
   6  16  -1   37.80    9.10
  -6 -16  -1   29.80    6.80
   6  16   1   29.70    9.80
   6 -16  -1   23.30    9.20
   6 -16  -1   26.20    9.10
   6  16   1   25.80    9.70
  -6 -16   1   22.90    5.10
  -6  16  -1   19.40    9.20
  -6  16  -1   32.50    7.60
   0  17   1    0.40    7.50
   0 -17  -1    6.80    8.30
   0 -17   1   12.40    8.30
   0  17  -1   13.60    7.90
   1 -17   1    7.10    8.60
  -1 -17  -1    1.70    7.00
   1  17  -1   -0.20    7.90
  -1  17   1    6.90    7.50
   1 -17  -1   12.20    8.60
  -1 -17   1    8.30    7.20
  -1  17  -1   18.10    8.00
   1  17   1   17.50    8.60
   2 -17   1    3.50    7.80
   2  17  -1    0.20    8.70
  -2 -17  -1   -0.80    7.40
  -2  17   1    6.00    7.80
  -2  17  -1    2.30    9.80
  -2 -17   1    4.90    6.60
  -2  17  -1    4.30    7.30
   2 -17  -1   10.10    9.10
   3  17  -1    4.40    8.20
  -3 -17  -1    3.00    7.20
  -3  17   1   -7.20    7.30
  -3  17   1    3.00    8.20
   3 -17   1    3.10    8.20
   3 -17   1   14.10    8.50
   3  17  -1   11.50    8.50
   3 -17  -1    9.10    8.10
   3  17   1    1.10    8.40
  -3  17  -1    6.20    7.50
   3  17   1   -3.80    8.00
  -3 -17   1    8.50    7.50
  -3  17  -1    6.90    8.40
  -4 -17  -1   42.20    8.90
   4  17  -1   36.70   10.50
   4  17  -1   42.10   10.20
  -4  17   1   41.70    8.90
   4 -17   1   30.50    9.70
  -4  17   1   35.90    9.80
   4 -17   1   18.30    9.20
  -4 -17  -1   38.60    8.30
  -4 -17   1   31.00    7.70
   4  17   1   34.70   10.10
   4  17   1   29.30    9.80
   4 -17  -1   23.80    8.80
  -4 -17   1   45.40    8.50
  -4  17  -1   20.20    7.80
  -4  17  -1   33.00    9.60
   0   0   2 4296.07  290.17
   0   0  -2 4285.77  290.37
   0   0   2 4540.65  290.77
   0   0  -2 4142.09  290.27
   0   0   2 3972.60  289.97
   0   0  -2 4066.09  290.37
  -1   0   2  122.69    8.70
  -1   0  -2  119.39    8.80
  -1   0   2  115.29    8.70
  -1   0  -2  115.69    8.60
   1   0   2  119.09    8.80
   1   0   2  128.29    8.80
   1   0  -2  127.79    8.70
  -1   0  -2  119.79    8.70
  -1   0  -2  129.39    8.80
  -1   0   2  136.39    8.80
  -2   0   2  449.76   33.80
  -2   0  -2  467.05   34.60
   2   0   2  475.85   34.40
  -2   0  -2  477.75   34.80
   2   0  -2  466.25   34.20
   2   0  -2  416.06   34.40
   2   0   2  476.25   35.10
  -2   0  -2  483.15   35.10
   2   0   2  470.35   35.60
   2   0  -2  481.55   37.90
   2   0  -2  417.96   33.00
   2   0   2  468.75   34.00
  -2   0   2  449.95   33.50
  -3   0  -2   86.29    6.60
   3   0   2   82.89    7.30
   3   0  -2   96.89    7.10
   3   0  -2   97.59    6.60
  -3   0   2   88.09    6.70
   3   0   2   90.69    6.60
   3   0   2  101.89    6.80
   3   0   2   93.89    6.70
   3   0  -2  101.59    6.70
  -3   0  -2   86.59    6.50
   3   0  -2   94.89    6.60
  -3   0  -2   84.49    6.60
   4   0   2 1855.61  134.79
   4   0   2 1994.40  134.59
   4   0   2 1953.00  135.29
   4   0   2 2052.19  142.99
   4   0  -2 1839.62  136.69
   4   0  -2 1879.31  133.29
   4   0  -2 1926.61  133.09
   5   0   2   32.70    4.50
   5   0   2   34.80    3.20
   5   0  -2   32.60    2.70
   5   0  -2   36.30    2.80
   5   0   2   33.60    3.20
   5   0   2   33.90    3.10
   5   0  -2   36.00    3.90
   6   0   2   96.89    7.70
   6   0  -2   87.29    8.40
   6   0  -2  105.29    7.40
   6   0   2  108.89    9.50
   6   0   2  108.49    7.80
   6   0  -2  104.39    7.40
   6   0   2  112.69    7.90
   7   0  -2  108.09    7.50
   7   0  -2  100.79    7.50
   7   0   2   98.89    8.00
   7   0   2  109.49    8.10
   7   0  -2  112.49    9.20
   7   0   2  102.49    7.90
   7   0   2   96.89    9.70
   7   0  -2  112.29    9.10
   9   0   2    4.60    4.70
   9   0  -2    0.90    3.90
   9   0  -2    2.20    4.10
   9   0   2    3.30    2.40
   9   0  -2    5.10    3.80
   9   0   2    1.20    2.20
   9   0  -2    2.90    1.70
   9   0   2    3.80    2.40
   9   0  -2    2.70    1.80
  10   0  -2   20.30    5.60
  10   0   2   25.60    6.70
  10   0  -2   21.70    2.80
  10   0   2   22.50    3.40
  10   0  -2   19.00    2.90
  10   0   2   18.30    3.30
  10   0  -2   18.10    5.00
  10   0   2   17.70    3.40
  10   0  -2   21.40    5.20
  11   0   2   26.90    3.90
  11   0   2   24.00    5.00
  11   0  -2   26.90    5.70
  11   0  -2   21.10    5.70
  11   0   2   24.50    3.70
  11   0  -2   23.70    5.90
  11   0  -2   20.30    3.30
  11   0  -2   22.20    3.10
  11   0   2   24.10    7.30
  11   0   2   25.40    4.10
  12   0  -2   97.29    8.90
  12   0   2  107.59   10.90
  12   0  -2  117.69   12.20
  12   0   2  102.29    9.30
  12   0  -2  112.79   11.30
  12   0   2  120.59    9.80
  12   0   2  123.09    9.60
  12   0  -2  112.19    8.70
  12   0  -2  113.09   12.20
  13   0   2   -2.60    7.10
  13   0  -2   -7.50    4.70
  13   0  -2   -1.10    5.40
  13   0  -2   -7.10    5.30
  13   0  -2    1.40    2.80
  13   0   2   -0.90    4.70
  13   0   2    1.30    3.80
  13   0  -2    1.60    2.70
  13   0   2   -2.80    2.80
  13   0   2   -3.00    3.30
  14   0  -2   71.09    6.50
  14   0  -2   64.49    8.40
  14   0  -2   65.69    6.30
  14   0   2   57.79    8.00
  14   0   2   64.69    8.70
  14   0   2   60.19    6.20
  14   0   2   56.19   10.60
  14   0  -2   76.69   10.00
   0  -1  -2    3.70    1.00
   0   1   2    3.60    1.00
   0   1  -2    5.30    1.00
   0  -1   2    5.70    1.00
   0   1  -2    3.60    1.10
   0  -1  -2    5.50    1.00
   0  -1   2    6.20    1.20
   0   1   2    4.60    1.00
   0  -1   2    5.90    1.10
   0  -1  -2    4.90    1.00
   0   1  -2    5.70    0.90
   0  -1   2    4.50    0.80
   0   1   2    4.20    0.90
   0   1  -2    5.90    1.10
   1  -1   2  369.56   27.60
   1   1  -2  400.86   25.50
  -1  -1  -2  377.46   26.50
   1  -1   2  379.26   26.70
  -1   1  -2  298.87   25.70
   1   1   2  260.87   25.30
   1  -1  -2  281.87   25.60
   1  -1  -2  293.47   25.10
  -1  -1   2  297.67   24.00
  -1   1  -2  271.57   25.30
  -1  -1   2  276.27   24.90
   1   1   2  313.37   24.50
   1   1   2  271.07   25.20
  -1   1  -2  295.67   25.30
   2  -1   2 4153.58  284.77
   2   1  -2 4235.08  286.07
   2  -1   2 4258.87  287.57
  -2   1   2 4290.27  283.97
   2  -1   2 4362.46  285.07
  -2  -1  -2 4183.98  284.27
  -2  -1  -2 4058.49  283.17
   2  -1   2 4382.36  285.07
   2   1  -2 4269.97  283.47
   2   1  -2 4113.79  282.67
  -2  -1  -2 3967.30  283.47
  -2   1   2 3888.11  283.27
  -2   1   2 4381.96  283.57
   2  -1  -2 4177.78  283.77
   2   1   2 4053.49  283.57
  -2   1  -2 3963.10  283.87
  -2  -1   2 4233.88  286.07
   2   1   2 3675.73  281.07
   2   1   2 3956.20  283.97
   2  -1  -2 4270.57  283.47
  -2  -1   2 3677.23  281.67
   2  -1  -2 4252.97  284.07
  -2  -1   2 4035.60  282.07
   2   1   2 3999.80  284.07
  -2   1  -2 4054.29  287.07
  -2   1  -2 4182.18  284.47
  -3   1   2 1264.87   95.79
   3   1  -2 1325.97   95.69
   3   1  -2 1516.25   97.49
   3  -1   2 1383.66  103.19
   3  -1   2 1504.85   99.39
  -3  -1  -2 1349.77   98.59
  -3   1   2 1384.46   96.59
   3  -1   2 1387.66   98.89
   3   1  -2 1376.56   96.29
   3   1  -2 1404.06  101.49
  -3   1   2 1445.26   99.59
  -3  -1  -2 1358.06   94.79
  -3   1  -2 1270.07  102.79
   3   1   2 1408.36   97.99
  -3   1  -2 1346.17   97.19
   3  -1  -2 1390.46   97.49
  -3   1  -2 1244.08   97.19
   3  -1  -2 1437.16   97.79
   3   1   2 1335.77   98.19
   3   1   2 1384.36   97.39
   3  -1  -2 1461.25   98.89
   4   1  -2    4.70    0.70
   4  -1   2    2.70    2.40
   4  -1   2    4.10    0.70
   4   1  -2    4.80    1.90
   4   1  -2    1.90    1.30
  -4   1   2    1.50    1.40
   4   1  -2    4.30    0.70
   4  -1   2    2.00    1.40
  -4  -1  -2    3.50    1.30
   4  -1   2    5.10    1.60
   4  -1  -2    8.70    1.70
   4   1   2    8.10    1.30
   4   1   2    7.30    1.40
   4  -1  -2    9.70    1.40
   4   1   2    7.20    1.40
   4  -1  -2    6.90    1.40
   5   1  -2  355.36   24.30
   5  -1   2  346.67   24.10
   5   1  -2  352.56   24.50
   5  -1   2  325.27   25.00
   5  -1   2  349.77   24.10
  -5   1   2  324.17   24.40
   5  -1   2  347.67   23.80
   5   1   2  366.06   25.00
   5   1   2  351.96   24.20
   5  -1  -2  330.87   23.90
   5  -1  -2  337.57   24.40
   5   1   2  338.97   23.90
   5  -1  -2  350.06   24.00
   5   1   2  351.76   24.00
   6   1  -2  499.55   38.50
   6  -1   2  583.04   38.20
   6  -1   2  587.94   39.30
   6  -1   2  519.15   38.20
   6   1  -2  552.84   38.70
  -6   1   2  544.75   38.60
   6  -1   2  581.94   37.90
   6  -1  -2  588.04   38.00
   6   1   2  564.84   39.20
   6   1   2  575.24   38.00
   6  -1  -2  477.15   38.50
   6   1   2  554.14   38.00
   6  -1  -2  529.65   38.00
   7  -1   2  706.13   51.99
   7  -1   2  772.52   51.79
   7  -1   2  746.13   53.29
   7  -1   2  785.92   52.09
   7   1  -2  776.62   52.59
   7  -1  -2  747.13   51.89
   7   1   2  731.33   53.19
   7   1   2  767.42   52.19
   7  -1  -2  775.92   52.69
   7   1   2  705.33   51.79
   7  -1  -2  765.02   51.89
   7   1   2  760.72   51.79
   8  -1   2  238.18   17.20
   8   1  -2  251.27   18.20
   8  -1   2  221.38   17.10
   8  -1   2  240.18   16.80
   8   1  -2  251.97   18.40
   8  -1   2  227.48   18.80
   8   1  -2  234.98   18.00
   8   1   2  244.28   19.00
   8   1   2  238.78   16.80
   8   1   2  234.48   16.80
   8   1   2  232.58   17.30
   8  -1  -2  235.08   18.00
   8  -1  -2  229.48   17.00
   8  -1  -2  244.48   16.90
   9   1  -2    2.00    1.00
   9  -1   2   -0.40    4.60
   9   1  -2    0.20    3.90
   9  -1   2    3.90    2.60
   9   1  -2    0.90    1.10
   9  -1   2   -0.30    2.80
   9   1  -2   -0.10    3.60
   9  -1   2    2.20    1.90
   9   1  -2   -1.10    3.70
   9  -1  -2    5.20    2.30
   9   1   2    5.50    2.70
   9   1   2    6.10    2.10
   9   1   2    4.30    2.10
   9   1   2    7.50    3.10
   9   1   2    1.40    4.60
   9  -1  -2    3.00    3.80
   9  -1  -2    3.50    2.40
  10   1  -2  211.28   18.60
  10  -1   2  233.98   17.50
  10   1  -2  241.08   18.70
  10  -1   2  216.28   19.80
  10   1  -2  231.08   18.70
  10  -1   2  231.28   17.40
  10  -1   2  211.08   16.80
  10   1  -2  234.38   16.40
  10   1  -2  226.88   16.40
  10  -1  -2  250.07   18.80
  10   1   2  224.08   16.90
  10   1   2  253.37   17.80
  10   1   2  249.38   17.50
  10  -1  -2  241.48   17.00
  10   1   2  246.98   20.00
  10   1   2  250.27   17.00
  10  -1  -2  255.07   19.10
  10  -1  -2  247.48   17.30
  11  -1   2  138.09   10.30
  11  -1   2  160.38   14.90
  11  -1   2  158.48   11.40
  11   1  -2  138.59   10.00
  11   1  -2  155.08   12.90
  11   1  -2  146.19    9.80
  11  -1   2  147.79   11.20
  11   1  -2  172.18   13.30
  11   1  -2  142.19   12.90
  11  -1  -2  132.89   13.00
  11  -1  -2  127.79   12.30
  11   1   2  124.69   11.60
  11  -1  -2  126.59   10.60
  11  -1  -2  120.09   12.90
  11   1   2  132.89   14.00
  11   1   2  113.99   10.50
  11   1   2  124.59   13.10
  11   1   2  125.09   10.50
  11  -1  -2  117.39   10.70
  12  -1   2    7.10    3.70
  12   1  -2    1.30    1.90
  12  -1   2    2.70    3.80
  12  -1   2    2.80    2.30
  12   1  -2    2.20    5.40
  12  -1   2   -1.40    6.60
  12   1  -2   -3.30    4.60
  12   1  -2    2.30    2.10
  12   1  -2    2.20    5.00
  12  -1  -2    1.60    5.30
  12  -1  -2    2.10    6.00
  12   1   2   -0.60    3.00
  12   1   2    2.90    2.80
  12   1   2    5.60    3.50
  12  -1  -2    1.90    3.00
  12  -1  -2    0.50    4.40
  12   1   2    5.10    4.20
  13  -1   2   44.70    8.50
  13   1  -2   38.50    7.00
  13  -1   2   42.20    9.00
  13  -1   2   47.10    5.90
  13   1  -2   39.20    3.80
  13  -1   2   34.30    6.60
  13   1  -2   35.50    8.50
  13   1  -2   36.90    7.30
  13   1  -2   40.40    4.00
  13  -1   2   37.70    4.00
  13  -1   2   38.40    4.00
  13  -1  -2   36.60    5.10
  13   1   2   28.70    5.00
  13  -1  -2   37.20    7.60
  13   1   2   33.70    9.00
  13  -1  -2   34.40    6.40
  13   1   2   36.70    6.20
  13   1   2   41.70    5.10
  13  -1  -2   38.00    4.80
  13  -1  -2   27.10    7.50
  13   1   2   38.10    4.80
  14   1  -2   39.10    8.50
  14  -1   2   46.80    6.20
  14  -1   2   40.10    7.50
  14   1  -2   34.90    8.00
  14   1  -2   30.70    7.10
  14   1  -2   38.80    4.50
  14  -1   2   55.19   10.50
  14  -1   2   61.59    6.60
  14   1  -2   49.30    4.70
  14  -1  -2   52.69    5.60
  14   1   2   40.90    5.10
  14   1   2   52.29    5.60
  14  -1  -2   47.60    5.40
  14  -1  -2   32.90    6.60
  14   1   2   43.00    6.40
  14   1   2   40.90    9.80
  14  -1  -2   46.60    8.50
  14   1   2   51.49    7.30
  14  -1  -2   43.90    9.00
   0   2   2 8523.95  582.24
   0   2   2 9303.97  584.04
   0  -2  -2 8777.52  582.24
   0   2  -2 9041.50  583.64
   0   2  -2 8707.73  582.14
   0  -2  -2 7429.16  582.94
   0  -2   2 8911.01  583.04
   0  -2   2 7672.03  582.94
   0  -2  -2 7598.74  582.84
   0   2   2 8696.63  583.24
   0   2  -2 9131.79  583.24
   0   2  -2 7989.00  582.74
   0  -2   2 8435.26  581.84
   0  -2   2 8523.85  582.74
  -1   2   2 1414.46   94.89
   1   2  -2 1434.26   94.09
  -1  -2  -2 1348.07   92.99
  -1  -2  -2 1381.56   94.89
   1  -2   2 1460.35   95.69
  -1   2   2 1303.07   93.69
   1  -2   2 1357.36   95.09
   1  -2   2 1289.77   94.59
  -1   2   2 1322.37   93.69
   1   2  -2 1389.46   93.99
   1   2  -2 1419.16   95.39
   1   2  -2 1347.07   91.89
  -1  -2  -2 1376.36   94.59
  -1   2   2 1430.96   95.59
   1  -2   2 1425.76   95.29
   1  -2  -2 1228.38   93.09
   1  -2  -2 1201.88   94.79
  -1   2  -2 1314.17   94.59
   1  -2  -2 1239.78   93.39
   1   2   2 1202.28   93.99
  -1  -2   2 1290.27   93.19
  -1   2  -2 1190.08   94.29
  -1   2  -2 1138.09   92.19
  -1   2  -2 1289.17   95.19
  -1  -2   2 1249.18   94.79
  -1   2  -2 1338.47   95.09
   1   2   2 1350.66   93.19
   1  -2  -2 1238.48   94.69
  -1  -2   2 1160.38   91.39
  -1  -2   2 1208.78   92.79
   2   2  -2 1815.32  127.69
  -2   2   2 1896.61  126.39
   2  -2   2 1677.93  127.09
   2   2  -2 1653.83  122.99
  -2   2   2 1858.31  126.39
   2   2  -2 1714.53  124.79
  -2  -2  -2 1687.73  124.19
  -2   2   2 1761.42  125.49
   2  -2   2 1697.43  128.59
   2   2  -2 1782.82  124.49
   2  -2   2 1701.83  126.69
  -2  -2  -2 1810.82  125.09
   2  -2   2 1633.34  126.39
  -2  -2  -2 1594.24  126.19
   2  -2  -2 1778.72  127.19
  -2   2  -2 1689.23  128.69
  -2  -2   2 1781.72  123.19
  -2   2  -2 1830.22  122.69
   2   2   2 1942.11  124.59
   2  -2  -2 1653.63  126.29
   2   2   2 1973.20  126.29
   2  -2  -2 1933.41  125.79
  -2  -2   2 1561.94  123.19
  -2   2  -2 1908.01  126.69
  -2  -2   2 1709.83  126.99
  -2   2  -2 1879.21  126.49
   2   2   2 1791.02  126.19
   2  -2  -2 1962.10  125.89
  -3   2  -2  408.26   28.80
   4  -2  -2  193.58   14.20
   4   2   2  191.48   14.00
   4   2   2  199.88   13.70
   4  -2  -2  188.18   13.90
   4  -2  -2  192.38   14.10
  -4   2  -2  199.78   14.70
   4   2   2  192.08   13.80
   4   2   2  202.38   13.60
   5   2  -2 1262.07   82.69
   5  -2   2 1279.57   90.39
   5  -2   2 1264.97   98.59
   5   2  -2 1326.07   90.49
   5   2  -2 1131.79   82.39
   5   2  -2 1078.79   91.59
  -5   2   2 1282.97   94.79
   5  -2   2 1178.38   89.69
  -5  -2  -2 1156.08   92.19
   5   2   2 1232.88   86.29
  -5   2  -2 1150.18   83.79
   5  -2  -2 1129.89   91.39
  -5   2  -2 1147.69   97.49
   5  -2  -2 1194.68   89.39
   5   2   2 1183.88   89.89
   5   2   2 1236.18   85.69
   5   2   2 1232.88   86.49
  -5   2  -2 1080.49   83.19
   5  -2  -2 1214.18   87.79
   6  -2   2   38.30    4.50
   6   2  -2   43.30    5.00
   6  -2   2   39.30    4.50
   6  -2   2   43.20    3.40
   6   2  -2   39.20    5.40
   6   2  -2   37.40    4.50
  -6   2   2   42.10    5.10
   6  -2   2   45.60    6.00
   6  -2  -2   43.90    4.50
  -6   2  -2   52.49    5.80
   6   2   2   49.10    3.90
   6  -2  -2   51.69    5.30
   6  -2  -2   51.29    4.50
   6   2   2   53.09    4.10
   6   2   2   50.59    4.70
   6   2   2   56.09    4.20
   7   2  -2   76.39    7.00
   7  -2   2   68.69    6.40
   7   2  -2   73.29    7.60
   7   2  -2   83.79    7.20
  -7   2   2   77.49    7.40
   7  -2   2   70.69    8.00
   7  -2   2   75.39    6.60
   7  -2   2   65.19    5.30
   7  -2   2   66.59    5.30
   7  -2  -2   79.39    7.30
   7   2   2   69.39    5.80
   7   2   2   75.29    5.70
   7   2   2   72.99    6.60
   7  -2  -2   65.39    6.40
   7   2   2   80.89    6.20
   7   2   2   75.99    8.20
   7  -2  -2   77.29    6.30
   8   2  -2  207.78   17.20
   8   2  -2  214.38   17.80
   8  -2   2  203.98   16.70
   8   2  -2  210.88   17.20
   8  -2   2  198.08   15.90
  -8   2   2  218.88   17.50
   8  -2   2  206.88   15.80
   8  -2   2  206.98   18.30
   8   2   2  247.68   16.20
   8  -2  -2  261.17   17.70
   8   2   2  257.97   17.00
   8   2   2  252.87   16.60
   8  -2  -2  222.48   16.70
   8  -2  -2  256.27   16.60
   8   2   2  259.97   18.50
   9   2  -2  380.66   28.40
   9  -2   2  382.26   29.10
   9  -2   2  404.26   27.50
   9   2  -2  418.36   28.20
   9  -2   2  374.86   26.50
   9   2  -2  375.46   27.90
   9  -2   2  405.36   26.60
   9  -2   2  403.16   27.40
   9   2   2  368.56   26.70
   9   2   2  388.86   26.80
   9   2   2  345.07   27.10
   9   2   2  370.56   28.80
   9  -2  -2  364.76   28.10
   9  -2  -2  368.96   27.30
   9  -2  -2  404.56   27.20
   9   2   2  370.06   27.70
  10  -2   2  237.08   17.10
  10   2  -2  237.98   18.00
  10  -2   2  194.08   18.60
  10   2  -2  237.68   18.30
  10  -2   2  229.28   15.70
  10  -2   2  225.18   15.80
  10   2  -2  237.38   17.90
  10  -2   2  226.78   17.00
  10  -2  -2  210.88   16.80
  10  -2  -2  245.48   18.20
  10   2   2  209.98   16.00
  10   2   2  225.38   17.00
  10   2   2  230.08   16.80
  10   2   2  218.78   16.10
  10   2   2  215.88   19.00
  10  -2  -2  210.08   16.50
  11   2  -2   42.50    6.80
  11  -2   2   46.40    8.40
  11   2  -2   38.70    6.80
  11  -2   2   47.90    5.60
  11   2  -2   41.70    3.40
  11  -2   2   42.00    3.80
  11   2  -2   38.20    3.40
  11  -2   2   39.70    3.70
  11   2  -2   38.10    6.60
  11   2   2   43.70    8.10
  11   2   2   43.40    4.40
  11   2   2   42.60    4.70
  11   2   2   47.40    5.70
  11  -2  -2   51.09    7.10
  11   2   2   43.40    5.50
  11  -2  -2   45.30    5.20
  11  -2  -2   53.59    6.70
  12  -2   2   40.30    8.40
  12  -2   2   34.40    5.40
  12   2  -2   32.70    6.60
  12  -2   2   29.20    5.20
  12   2  -2   30.40    6.50
  12   2  -2   29.10    3.00
  12   2  -2   30.40    6.50
  12   2  -2   28.10    3.20
  12   2   2   30.10    5.10
  12  -2  -2   37.10    5.30
  12  -2  -2   36.40    7.00
  12  -2  -2   28.40    8.50
  12   2   2   35.70    4.20
  12  -2  -2   30.20    5.00
  12   2   2   33.80    4.00
  12  -2  -2   31.20    5.80
  12   2   2   36.90    5.50
  13  -2   2   43.20    9.40
  13   2  -2   39.20    7.50
  13  -2   2   48.10    6.30
  13  -2   2   35.10    5.90
  13   2  -2   41.80    7.50
  13   2  -2   40.80    7.40
  13   2   2   47.20    5.00
  13   2   2   47.50    6.30
  13  -2  -2   44.60    5.40
  13   2   2   33.90    8.60
  13  -2  -2   43.50    6.50
  13  -2  -2   31.20    5.60
  13   2   2   36.90    4.50
  13  -2  -2   40.30    7.80
  13   2   2   29.50    5.40
  13  -2  -2   36.40    5.60
  13  -2  -2   36.60    8.10
  14   2  -2   21.80    6.60
  14  -2   2    3.30    8.00
  14  -2   2   10.90    6.30
  14   2  -2   21.20    6.90
  14  -2   2   28.70    5.60
  14  -2   2   23.70    5.20
  14   2  -2   16.70    6.80
  14  -2  -2   15.50    4.50
  14  -2  -2   15.60    4.80
  14   2   2   16.90    5.10
  14   2   2   24.80    3.90
  14  -2  -2    4.60    7.60
  14  -2  -2    9.80    5.00
  14   2   2   14.10    4.80
  14   2   2    7.90    3.30
  14  -2  -2   12.50    4.40
  14   2   2   24.50    9.00
  14  -2  -2   15.80    7.30
   0   3  -2 1140.49   86.19
   0  -3   2 1145.79   85.79
   0   3  -2 1137.39   87.19
   0  -3  -2 1279.87   86.59
   0   3   2 1271.27   88.29
   0  -3   2 1238.28   87.29
   0   3   2 1261.07   87.99
   0   3   2 1180.88   86.99
   0   3  -2 1207.98   87.99
   0  -3   2 1111.59   87.59
   0  -3  -2 1062.39   87.39
   0  -3  -2 1109.09   87.59
   0   3  -2 1259.17   87.69
   0   3  -2 1202.08   87.19
   0   3   2 1168.18   86.49
   0  -3   2 1158.88   87.09
  -1  -3  -2 1062.59   72.09
   1  -3   2 1012.90   72.09
   1   3  -2  906.11   70.39
   1  -3   2  898.61   71.49
  -1   3   2  989.70   71.99
   1  -3   2  968.70   71.69
  -1   3   2  840.42   70.39
   1   3  -2  911.61   70.49
   1   3  -2 1048.60   73.29
  -1  -3  -2  935.71   69.49
   1  -3   2  991.80   70.09
   1   3  -2  937.61   68.79
  -1   3   2 1062.99   72.89
  -1   3   2  910.61   70.59
  -1  -3  -2  927.91   71.69
   1  -3   2  843.82   71.69
   1   3  -2  920.01   71.79
  -1   3  -2  910.11   71.99
  -1  -3   2  903.51   68.59
  -1  -3   2  947.81   70.59
   1   3   2  900.51   70.79
  -1   3  -2  942.61   71.99
   1   3   2  919.51   69.79
   1   3   2  988.20   71.59
  -1   3  -2  941.41   71.59
  -1   3  -2  945.31   72.19
  -1   3  -2  896.61   68.99
   1  -3  -2  834.12   70.99
   1  -3  -2  973.60   70.49
   1  -3  -2  946.41   70.39
  -1  -3   2  975.20   72.09
  -1  -3   2  922.61   69.69
   1  -3  -2 1107.69   73.29
  -2  -3  -2  893.11   72.49
   2  -3   2  976.40   76.09
   2  -3   2  942.11   76.29
  -2  -3  -2  903.21   71.29
   2  -3   2  861.01   74.29
  -2   3   2  892.91   73.79
   2   3  -2  856.01   71.99
   2   3  -2  873.51   74.39
  -2   3   2 1012.10   75.29
   2  -3   2  891.81   70.89
   2  -3   2  963.80   75.09
   2   3  -2  946.91   72.89
   2   3  -2  894.21   70.79
  -2  -3  -2  918.11   74.79
   2  -3  -2 1147.69   76.79
  -2   3  -2 1163.78   75.39
  -2  -3   2 1099.69   71.59
  -2   3  -2 1099.49   70.79
  -2  -3   2 1151.78   76.19
  -2  -3   2 1109.79   71.79
  -2   3  -2 1093.59   75.49
   2  -3  -2 1048.50   73.79
   3  -3   2 1483.85  110.89
  -3   3   2 1506.25  109.49
   3  -3   2 1384.86  110.39
   3  -3   2 1562.34  114.39
   3   3  -2 1596.94  111.99
   3  -3   2 1540.45  105.39
   3   3  -2 1389.16  107.19
  -3   3   2 1444.26  108.99
   3   3  -2 1491.45  114.29
  -3  -3  -2 1458.55  106.19
  -3  -3  -2 1546.35  105.99
  -3  -3  -2 1419.46  111.09
  -3  -3  -2 1466.25  107.09
   3  -3   2 1667.23  113.49
  -3   3   2 1411.06  111.09
   3   3  -2 1312.17  106.99
   3  -3  -2 1563.64  110.09
   3   3   2 1599.14  107.19
  -3   3  -2 1531.15  104.99
  -3   3  -2 1433.26  114.09
  -3  -3   2 1430.66  110.59
   3  -3  -2 1508.95  109.29
   3  -3  -2 1674.03  112.09
   3  -3  -2 1492.25  111.79
   3   3   2 1541.45  104.69
   3   3   2 1636.24  111.09
  -3  -3   2 1518.85  103.69
  -3   3  -2 1550.34  109.99
   3   3   2 1537.15  108.79
  -3   3  -2 1449.55  110.09
  -4  -3  -2  438.66   27.50
  -4   3   2  440.46   27.10
  -4   3  -2  351.26   27.00
   4  -3  -2  393.36   27.30
   4  -3  -2  385.86   27.30
   4   3   2  391.96   27.00
  -4  -3   2  371.96   27.20
   4   3   2  372.66   26.70
  -4   3  -2  369.16   27.70
   4  -3  -2  375.46   27.40
   4   3   2  380.46   27.30
   4  -3  -2  383.06   27.20
  -5  -3  -2    6.80    2.60
   5   3  -2    6.50    1.50
  -5   3   2    8.40    1.60
   5  -3   2    7.80    3.10
   5  -3   2    8.90    2.60
  -5   3   2    8.80    1.60
  -5   3   2    5.10    2.80
   5   3  -2    8.80    2.60
   5   3  -2    7.80    1.40
   5  -3   2   10.40    2.80
   5   3  -2    6.90    3.40
  -5   3  -2    9.70    1.90
  -5   3  -2   11.00    2.00
   5   3   2   12.00    2.00
   5   3   2   12.70    2.60
   5  -3  -2   10.90    2.70
   5   3   2   12.70    1.60
   5  -3  -2   12.40    2.70
   5  -3  -2   10.10    2.40
   5   3   2   11.70    1.80
  -5   3  -2   11.60    3.40
  -5  -3   2    9.20    2.40
   5  -3  -2   18.40    2.70
   6   3  -2 1331.07  111.69
   6  -3   2 1477.65  106.09
   6  -3   2 1387.26  113.69
   6   3  -2 1359.16  106.99
  -6  -3  -2 1390.56  109.89
   6  -3   2 1476.05  105.99
  -6   3   2 1518.85  112.89
   6   3  -2 1447.26   96.49
   6   3  -2 1431.06   96.29
  -6   3  -2 1240.28   95.09
   6  -3  -2 1300.67  106.09
   6  -3  -2 1369.16  105.19
   6   3   2 1307.27   99.59
   6   3   2 1401.06   99.69
   6   3   2 1304.57  104.89
   6   3   2 1290.47   98.09
   6  -3  -2 1330.57  107.79
   6  -3  -2 1406.16  102.59
   7   3  -2   54.79    5.90
   7  -3   2   49.90    5.60
   7   3  -2   56.09    3.90
   7   3  -2   47.80    3.90
   7   3  -2   47.80    6.30
   7  -3   2   48.00    6.60
   7  -3   2   55.39    5.60
  -7   3   2   46.20    6.00
   7   3  -2   56.99    5.80
   7   3   2   49.80    4.70
   7   3   2   58.49    5.70
   7   3   2   52.79    4.40
   7  -3  -2   46.40    5.80
  -7   3  -2   47.50    6.50
   7  -3  -2   48.20    5.50
   7  -3  -2   50.39    5.50
   7  -3  -2   42.50    5.30
   7   3   2   48.20    4.70
   8   3  -2  156.98   12.50
   8   3  -2  159.88   10.70
   8   3  -2  165.38   12.50
   8  -3   2  163.88   12.30
  -8   3   2  172.28   13.10
   8   3  -2  176.98   13.40
   8  -3   2  170.38   14.10
   8  -3   2  160.08   12.20
   8  -3  -2  135.49   11.90
   8   3   2  146.99   11.00
   8   3   2  143.39   11.30
   8  -3  -2  141.19   11.80
   8  -3  -2  139.39   12.70
   8   3   2  149.99   12.20
   8   3   2  138.69   11.40
   8   3   2  138.69   13.30
   9   3  -2   -0.80    4.10
   9  -3   2    0.40    3.70
   9  -3   2    4.80    5.40
   9  -3   2    2.20    3.40
   9   3  -2    4.10    3.80
   9   3  -2    4.90    3.80
   9   3  -2    4.90    1.10
  -9   3   2    2.10    4.20
   9  -3  -2   -2.20    2.90
   9  -3  -2    0.30    3.10
   9  -3  -2    0.30    3.40
   9   3   2    6.20    3.60
   9   3   2    1.10    2.00
   9   3   2    0.70    2.60
   9   3   2   -0.10    2.30
   9   3   2    0.80    4.50
   9  -3  -2    2.40    3.90
  10  -3   2   52.79    6.30
  10  -3   2   49.20    6.60
  10  -3   2   49.40    8.00
  10   3  -2   46.50    6.50
  10   3  -2   53.49    7.50
  10   3  -2   58.19    6.90
  10   3  -2   47.60    3.80
  10   3  -2   50.19    3.70
  10  -3  -2   29.10    6.40
  11   3  -2   15.10    5.20
  11  -3   2   12.90    4.50
  11  -3   2   22.10    7.40
  11  -3   2   16.70    4.50
  11   3  -2   11.50    5.80
  11   3  -2   16.20    1.70
  11   3  -2   15.60    5.40
  11   3  -2   14.90    1.80
  11   3   2   15.50    6.40
  11  -3  -2   15.40    5.50
  11   3   2   18.40    4.60
  11  -3  -2   12.50    4.10
  11   3   2   19.30    4.10
  11  -3  -2   16.50    4.20
  11   3   2   17.40    2.90
  11   3   2   11.40    2.90
  12  -3   2   36.80    9.10
  12  -3   2   48.70    6.80
  12   3  -2   57.99    7.80
  12   3  -2   54.69    8.20
  12  -3   2   58.29    6.90
  12   3  -2   51.79    7.90
  12  -3  -2   59.49    6.80
  12  -3  -2   38.40    6.40
  12  -3  -2   57.19    8.20
  12   3   2   52.29    6.70
  12   3   2   50.79    5.60
  12   3   2   47.80    5.20
  12   3   2   58.09   15.00
  12  -3  -2   55.39    6.30
  12   3   2   53.29    6.10
  12  -3  -2   58.99    6.60
  13  -3   2   10.00    7.80
  13  -3   2    5.20    4.80
  13   3  -2    4.10    5.90
  13  -3   2    2.70    4.80
  13   3  -2   -2.70    5.30
  13   3  -2   -1.40    5.40
  13  -3  -2    9.30    7.30
  13  -3  -2    2.90    4.30
  13   3   2    0.30    4.60
  13   3   2    7.50    7.30
  13   3   2   -0.30    2.70
  13   3   2    4.00    3.10
  13  -3  -2    2.50    4.40
  13  -3  -2    3.50    4.00
  13  -3  -2    4.30    4.00
  13   3   2    3.40    3.80
  14  -3   2   21.90    5.60
  14   3  -2   16.50    6.80
  14   3  -2   26.60    7.10
  14   3  -2   16.30    6.60
  14  -3   2   15.40    8.90
  14  -3   2   26.50    6.00
  14   3   2   22.00    3.80
  14   3   2   18.30    5.50
  14  -3  -2   20.10    8.10
  14  -3  -2   20.70    5.20
  14  -3  -2   22.20    4.80
  14  -3  -2   23.60    7.60
  14   3   2   17.80    8.50
  14  -3  -2   24.70    5.30
  14   3   2   16.30    3.50
  14  -3  -2   28.30    5.30
  14   3   2   26.70    5.20
   0  -4   2   29.70    3.60
   0  -4   2   33.00    3.40
   0  -4  -2   30.00    3.40
   0   4   2   27.00    3.40
   0  -4   2   26.60    3.30
   0   4   2   31.00    3.50
   0  -4  -2   44.70    3.80
   0   4  -2   34.90    3.70
   0  -4   2   35.50    3.50
   0   4   2   29.10    3.60
   0   4  -2   36.20    3.60
   0   4   2   32.00    3.50
   0  -4  -2   35.80    3.70
   0   4  -2   39.00    3.50
   0   4  -2   30.60    3.40
   0   4  -2   34.00    3.70
   0  -4   2   32.60    3.60
  -1  -4  -2 4737.93  324.67
   1  -4   2 4680.73  324.47
  -1   4   2 4713.03  324.97
   1  -4   2 4545.85  324.87
  -1  -4  -2 4501.05  322.07
  -1  -4  -2 4204.38  324.57
  -1   4   2 4829.72  324.77
   1   4  -2 4378.36  324.97
  -1   4   2 5154.48  325.97
   1   4  -2 4827.02  322.67
   1   4  -2 4612.34  324.97
   1  -4   2 4725.03  324.77
   1  -4   2 4949.60  326.27
  -1  -4  -2 4443.46  322.47
   1   4  -2 4902.61  324.47
   1  -4   2 4711.33  323.37
  -1   4   2 4612.54  323.97
   1   4  -2 5197.78  324.87
  -1  -4   2 4262.97  322.37
   1  -4  -2 4778.02  323.67
   1   4   2 4829.12  324.97
   1  -4  -2 4664.03  325.77
  -1   4  -2 4299.87  322.17
  -1  -4   2 4763.02  326.27
   1  -4  -2 4726.53  325.17
   1   4   2 4691.43  324.37
   1  -4  -2 4867.11  324.17
  -1  -4   2 4503.35  322.07
  -1   4  -2 4547.75  324.77
   1   4   2 4914.31  323.67
  -1   4  -2 4339.67  325.07
  -1  -4   2 4176.58  322.87
  -1   4  -2 4259.87  323.97
  -1   4  -2 4946.60  325.87
  -1  -4   2 4348.77  324.67
   2   4  -2  975.20   72.09
   2   4  -2  972.60   76.39
   2  -4   2  866.31   74.09
   2   4  -2  935.01   70.29
  -2   4   2  905.51   74.19
  -2  -4  -2 1002.00   75.49
   2  -4   2  993.60   76.49
  -2   4   2  871.71   73.29
  -2   4   2  876.91   73.99
   2   4  -2  880.01   73.59
   2  -4   2  890.01   70.39
  -2  -4  -2  894.21   68.99
  -2   4   2  946.71   73.09
   2  -4   2  966.80   74.39
   2   4  -2  981.50   72.89
  -2  -4  -2  971.90   70.19
   2  -4   2  883.01   74.49
  -2  -4  -2  934.11   71.49
  -2   4  -2 1008.30   73.89
  -2   4  -2  935.61   69.59
   2   4   2  973.60   73.79
   2  -4  -2 1001.00   72.69
  -2  -4   2  862.31   73.59
   2  -4  -2  982.10   75.79
  -2  -4   2  974.80   70.19
   2  -4  -2 1024.10   73.19
   2   4   2 1007.30   72.79
  -2   4  -2  896.51   76.09
   2  -4  -2  954.80   74.69
   2   4   2 1042.20   71.89
  -2  -4   2  863.51   70.39
  -2   4  -2  903.41   74.39
  -3   4   2 1091.99   82.99
   3   4  -2 1035.10   80.29
  -3  -4  -2  933.71   77.39
  -3   4   2 1084.09   82.29
  -3  -4  -2 1044.60   78.89
   3   4  -2 1073.59   80.39
   3   4  -2 1025.10   79.19
   3  -4   2 1028.40   85.59
   3  -4   2 1212.38   85.19
  -3  -4  -2  962.90   84.19
  -3   4   2  989.70   84.39
   3  -4   2 1094.69   78.09
   3  -4   2 1109.29   86.19
   3   4  -2 1210.18   88.09
  -3  -4  -2  981.70   76.79
  -3   4   2 1022.80   82.49
   3   4  -2 1076.69   83.69
   3  -4   2 1116.09   84.59
   3  -4  -2 1147.09   84.09
  -3  -4   2 1024.80   76.79
  -3   4  -2  936.11   82.09
   3  -4  -2 1033.80   85.69
  -3  -4   2 1038.40   83.59
  -3   4  -2 1145.29   77.69
   3   4   2 1096.79   83.19
  -3  -4   2 1076.09   76.79
   3   4   2 1152.28   80.09
   3  -4  -2 1144.49   82.09
   3  -4  -2 1047.80   82.09
  -3   4  -2 1172.58   83.49
  -3   4  -2 1025.70   87.39
   3   4   2 1108.49   76.89
   3   4   2 1195.28   81.79
  -4  -4  -2 1312.57   89.59
  -4  -4  -2 1279.57  101.09
   4  -4   2 1306.07  102.99
   4  -4   2 1342.47   91.79
  -4   4   2 1431.16  103.49
   4  -4   2 1241.78   99.39
  -4   4   2 1333.77   97.29
   4   4  -2 1196.98   98.39
   4   4  -2 1341.07   94.49
   4  -4   2 1279.07  107.99
   4   4  -2 1304.97   94.79
  -4  -4  -2 1263.17   91.69
   4  -4   2 1366.66  100.09
   4   4  -2 1342.97  103.69
  -4   4   2 1345.67   96.99
   4   4   2 1229.48   98.69
   4   4   2 1260.77   95.89
   4   4   2 1278.47   93.89
   4  -4  -2 1279.07   99.99
  -4   4  -2 1250.87   91.59
  -4   4  -2 1218.28  104.49
   4  -4  -2 1155.98   97.59
  -4  -4   2 1191.68   98.49
   4  -4  -2 1338.07   98.99
   4  -4  -2 1295.77   97.49
  -4   4  -2 1301.97   98.29
   4   4   2 1278.17   91.69
  -5   4   2  958.20   78.99
   5   4  -2  901.91   66.39
   5  -4   2  800.72   77.29
   5   4  -2  766.72   71.09
   5   4  -2  851.91   77.69
   5  -4   2  700.63   71.49
  -5  -4  -2  808.22   75.49
   5  -4   2  808.12   72.39
   5  -4   2  981.90   79.79
  -5   4   2  843.62   68.49
   5  -4   2  857.01   61.89
   5   4  -2  850.21   65.59
  -5   4   2  889.81   67.49
  -5   4  -2  897.01   69.19
   5  -4  -2  904.11   74.09
   5   4   2  868.41   67.59
   5   4   2  957.00   73.29
   5   4   2  912.01   64.29
  -5   4  -2  931.81   80.99
  -5  -4   2  899.51   73.79
   5  -4  -2  891.41   75.49
  -5   4  -2  791.72   68.19
   5   4   2  867.21   65.79
   5  -4  -2  827.52   72.09
   5  -4  -2  839.12   69.89
   6  -4   2  408.86   29.00
   6   4  -2  433.56   28.90
   6   4  -2  388.36   28.20
   6  -4   2  370.46   27.90
   6  -4   2  415.66   29.00
  -6   4   2  388.26   28.10
   6   4  -2  413.16   28.20
  -6  -4  -2  410.26   29.30
   6   4  -2  381.96   29.40
  -6   4   2  376.76   28.10
   6  -4   2  425.96   29.80
  -6   4   2  377.66   29.30
  -6   4  -2  399.96   28.40
   6   4   2  437.56   28.50
   6  -4  -2  445.16   29.20
   6   4   2  372.46   28.20
  -6   4  -2  393.86   28.30
   6  -4  -2  427.16   28.80
   6  -4  -2  418.16   29.10
  -6   4  -2  387.86   29.60
   6  -4  -2  442.46   28.90
   6   4   2  435.96   28.20
   7   4  -2  353.96   27.40
   7   4  -2  353.26   26.80
   7  -4   2  377.86   26.90
   7  -4   2  386.46   28.00
   7   4  -2  386.96   25.90
   7  -4   2  362.16   27.50
   7   4  -2  380.26   26.00
   7  -4  -2  395.46   26.70
   7   4   2  381.76   26.20
   7  -4  -2  377.56   27.00
   7   4   2  382.16   26.10
   7   4   2  369.76   26.90
  -7   4  -2  357.76   27.80
   7  -4  -2  334.17   26.60
   7   4   2  379.16   26.00
   7  -4  -2  365.76   27.10
  -8   4   2  298.17   23.40
   8  -4   2  295.07   22.70
   8  -4   2  285.07   22.60
   8   4  -2  297.77   22.70
   8  -4   2  312.67   23.90
   8   4  -2  322.27   23.70
   8   4  -2  302.67   21.60
   8   4  -2  298.47   23.40
   8   4  -2  292.97   21.50
   8  -4  -2  313.77   23.10
  -8   4  -2  322.17   23.90
   8   4   2  328.07   21.90
   8  -4  -2  285.57   22.40
   8   4   2  324.37   22.00
   8   4   2  305.07   21.70
   8  -4  -2  321.87   22.90
   8   4   2  352.46   23.00
   9   4  -2  893.31   62.29
   9   4  -2  858.01   62.89
   9  -4   2  904.11   62.29
   9  -4   2  878.61   62.29
  -9   4   2  874.71   62.99
   9   4  -2  897.31   61.19
   9   4  -2  917.61   62.49
   9   4  -2  861.41   61.09
   9  -4   2  886.11   63.49
   9  -4  -2  888.21   62.29
   9  -4  -2  882.01   61.99
   9   4   2  884.61   62.29
   9   4   2  865.01   63.09
   9  -4  -2  883.41   62.69
   9  -4  -2  892.81   61.99
   9   4   2  947.51   61.59
   9   4   2  887.51   61.49
   9   4   2  909.31   61.29
  10   4  -2   11.10    5.60
 -10   4   2   22.00    6.00
  10  -4   2   25.70    5.00
  10  -4   2   18.80    6.50
  10   4  -2   18.40    2.40
  10   4  -2   18.10    4.80
  10   4  -2   20.50    2.60
  10  -4   2   16.80    4.80
  10   4  -2   20.40    5.10
  10   4   2   13.80    3.40
  10  -4  -2   21.50    4.20
  10  -4  -2   20.30    5.80
  10   4   2   16.10    2.90
  10  -4  -2   15.60    4.40
  10   4   2   16.10    4.70
  10   4   2   16.80    6.30
  10   4   2   17.30    3.40
  11   4  -2   26.10    5.80
  11  -4   2   28.10    5.60
  11  -4   2   15.60    8.70
  11   4  -2   31.30    6.10
  11   4  -2   26.50    2.80
  11   4  -2   32.60    6.90
  11  -4   2   16.20    5.30
  11   4  -2   26.90    2.90
  11  -4  -2   28.20    6.20
  11  -4  -2   23.20    4.80
  11  -4  -2   18.50    4.60
  11   4   2   22.30    6.80
  11   4   2   21.80    3.70
  11   4   2   21.90    3.30
  11   4   2   24.60    5.50
  11  -4  -2   19.40    5.30
  11   4   2   19.10    5.90
  12   4  -2   70.89    5.40
  12   4  -2   61.79    8.30
  12  -4   2   68.49    8.20
  12  -4   2   72.79    8.30
  12   4  -2   63.39    5.40
  12   4  -2   58.69    9.00
  12   4  -2   57.49    8.30
  12  -4   2   67.19   10.40
  12  -4  -2   74.79    7.60
  12  -4  -2   63.89    7.90
  12   4   2   60.19    6.50
  12  -4  -2   68.59    7.20
  12  -4  -2   72.39    9.00
  12   4   2   63.89    6.10
  12   4   2   54.09    9.80
  12   4   2   73.79    7.50
  12   4   2   63.19    7.80
  13  -4   2   62.29    7.70
  13   4  -2   37.30    7.20
  13  -4   2   45.80    9.50
  13   4  -2   43.70    8.30
  13   4  -2   47.90    7.80
  13  -4   2   46.90    7.10
  13   4   2   43.40    4.60
  13  -4  -2   42.10    5.80
  13  -4  -2   35.60    6.00
  13  -4  -2   42.90    6.50
  13   4   2   31.60    8.90
  13   4   2   40.30    4.80
  13  -4  -2   48.10    8.30
  13   4   2   41.80    5.70
  13   4   2   33.20    6.70
  13  -4  -2   39.90    6.70
  14  -4   2    3.60    5.60
  14   4  -2    2.60    6.40
  14   4  -2   -2.30    5.90
  14   4  -2    3.60    5.70
  14  -4   2    3.10    8.40
  14  -4  -2    0.90    6.50
  14  -4  -2    9.30    4.00
  14  -4  -2  -11.70    7.40
  14   4   2   -1.70    5.10
  14   4   2    3.30    4.10
  14  -4  -2    4.20    5.00
  14   4   2   -3.10    3.00
  14  -4  -2   -0.10    4.80
  14  -4  -2   -0.30    4.00
  14   4   2   -0.30    2.60
  14   4   2    1.80    7.50
   0   5  -2  468.45   33.20
   0  -5  -2  455.25   33.10
   0  -5   2  490.55   33.20
   1  -5   2 1383.76   94.59
   1   5  -2 1367.96   95.79
  -1  -5  -2 1444.16   97.79
  -1  -5  -2 1356.46   92.79
   1  -5   2 1397.16   95.79
  -1   5   2 1268.97   94.69
   1  -5   2 1405.46   96.99
  -1   5   2 1305.97   95.59
   1  -5   2 1294.57   94.29
  -1  -5  -2 1257.37   94.79
   1   5  -2 1337.17   95.89
  -1   5   2 1254.27   94.99
  -1   5   2 1318.77   95.59
   1  -5   2 1305.07   96.09
   1   5  -2 1411.96   93.89
   1   5  -2 1199.28   94.29
  -1  -5  -2 1111.29   91.89
   1   5  -2 1342.27   94.99
  -1   5  -2 1165.28   95.29
  -1  -5   2 1141.39   92.29
  -1   5  -2 1165.18   91.69
  -1   5  -2 1184.38   95.59
  -1  -5   2 1131.49   95.99
  -1  -5   2 1133.29   91.69
   1  -5  -2 1309.57   94.19
  -1  -5   2 1134.99   95.19
   1  -5  -2 1013.00   93.69
  -1   5  -2 1097.99   94.69
  -1   5  -2 1086.09   93.79
  -1  -5   2 1113.89   93.59
   1   5   2 1068.89   92.49
   1  -5  -2 1212.58   92.89
   1   5   2 1032.20   93.39
   1   5   2 1287.37   94.99
   1   5   2 1258.37   94.39
   2   5  -2   49.70    4.30
   2   5  -2   44.30    4.60
   2  -5   2   45.10    4.80
  -2   5   2   50.69    4.90
   2  -5   2   42.70    4.30
  -2  -5  -2   39.30    3.90
   2   5  -2   45.20    4.80
   2   5  -2   51.49    4.70
   2  -5   2   48.70    5.00
   2  -5   2   43.50    4.90
   2   5  -2   44.90    4.50
  -2  -5  -2   38.30    4.50
  -2  -5  -2   39.40    4.20
   2  -5   2   39.20    4.60
  -2   5   2   42.60    4.80
  -2   5   2   44.40    4.70
  -2   5   2   55.09    5.00
  -2  -5  -2   40.40    4.70
  -3   5   2  885.61   74.79
  -3   5   2  841.42   71.89
  -3  -5  -2  810.72   67.49
  -3  -5  -2  891.21   74.79
   3   5  -2  893.61   72.29
  -3  -5  -2  788.52   64.99
   3   5  -2  844.02   67.29
   3   5  -2  821.22   69.09
   3   5  -2  887.11   74.89
   3  -5   2  884.51   66.89
  -3   5   2  799.42   70.29
   3  -5   2  883.11   74.29
   3   5  -2  992.30   70.29
  -3  -5  -2  819.92   64.99
   3  -5   2  931.41   72.79
   3  -5   2  791.82   72.79
   3  -5   2  792.12   74.49
  -3   5   2  923.71   71.49
  -3  -5   2  847.22   72.09
  -3   5  -2  747.13   72.79
   3  -5  -2  738.33   70.89
   3   5   2  924.31   72.09
   3  -5  -2  894.21   71.09
   3   5   2  876.61   69.19
  -3   5  -2  848.02   71.49
  -3  -5   2  796.82   65.19
  -3   5  -2  828.72   76.29
   3  -5  -2  958.20   70.49
  -3  -5   2  904.61   64.99
   3   5   2  973.50   69.29
   3  -5  -2  932.61   75.19
  -3   5  -2  840.02   65.39
   3   5   2  879.61   65.09
  -4  -5  -2  591.64   40.50
  -4   5   2  571.54   40.50
  -4   5   2  617.64   40.30
   4  -5   2  538.35   40.40
   4   5  -2  518.75   39.90
   4   5  -2  579.04   40.10
   4  -5   2  594.84   40.40
  -4   5   2  553.04   40.20
   4   5  -2  583.24   40.00
   4   5  -2  547.65   40.50
   4  -5  -2  555.94   40.40
  -4   5  -2  600.14   40.80
   4  -5  -2  577.74   40.20
  -4   5  -2  578.14   39.60
  -4  -5   2  548.15   40.00
   4   5   2  595.64   39.90
   4  -5  -2  606.94   40.20
   4   5   2  545.55   40.00
  -4   5  -2  592.94   40.30
   5  -5   2  163.48   13.30
   5   5  -2  156.08   12.70
   5  -5   2  172.48   12.40
  -5  -5  -2  153.88   12.60
   5  -5   2  177.18   13.00
  -5  -5  -2  157.88   11.10
  -5   5   2  162.28   12.00
   5   5  -2  148.79   11.60
   5  -5   2  171.18   11.20
  -5   5   2  170.68   12.90
   5   5  -2  152.68   11.60
   5   5  -2  143.39   12.00
  -5   5   2  147.49   11.80
   5  -5   2  174.18   13.10
   5   5   2  145.19   12.20
   5   5   2  148.19   11.50
   5   5   2  149.99   11.70
  -5   5  -2  155.68   12.00
  -5  -5   2  158.88   11.90
   5  -5  -2  145.99   12.10
   5  -5  -2  160.98   12.20
  -5   5  -2  164.58   12.00
   5   5   2  145.49   11.10
   5  -5  -2  133.99   11.90
   5  -5  -2  142.59   12.40
  -5   5  -2  149.88   12.90
  -6   5   2  548.85   38.90
   6  -5   2  541.75   39.50
   6  -5   2  535.85   39.70
   6   5  -2  530.25   38.70
  -6   5   2  513.65   38.80
  -6  -5  -2  543.25   39.80
   6   5  -2  575.14   40.00
   6  -5   2  557.54   38.40
   6   5  -2  583.54   38.90
   6  -5   2  540.55   40.00
   6   5  -2  504.25   39.70
   6  -5   2  582.04   39.60
   6   5   2  583.14   39.00
   6  -5  -2  581.04   39.30
  -6  -5   2  550.94   39.20
   6   5   2  600.84   39.60
   6  -5  -2  562.84   39.70
   6  -5  -2  596.74   39.60
   6   5   2  529.65   38.70
   6   5   2  600.44   38.60
  -6   5  -2  532.45   39.00
  -6   5  -2  561.04   39.00
  -6   5  -2  529.75   40.10
   6  -5  -2  592.84   39.30
   7   5  -2  652.33   43.70
  -7   5   2  599.74   41.90
  -7  -5  -2  608.24   43.40
   7   5  -2  654.43   42.30
   7  -5   2  665.93   44.00
   7   5  -2  660.63   42.40
   7  -5   2  642.54   43.10
   7  -5   2  552.24   43.70
   7   5  -2  609.84   42.90
  -7   5   2  606.54   41.90
  -7   5   2  607.04   43.60
   7  -5  -2  552.54   42.70
  -7   5  -2  577.14   42.10
  -7   5  -2  586.84   43.80
   7   5   2  630.04   43.20
   7  -5  -2  580.14   42.90
   7  -5  -2  605.04   43.30
   7   5   2  596.44   42.40
   7   5   2  616.54   42.10
  -7   5  -2  573.44   42.20
   7  -5  -2  617.34   43.30
   8   5  -2  257.77   20.10
   8   5  -2  258.17   19.20
   8  -5   2  258.57   21.30
   8  -5   2  264.97   20.30
   8  -5   2  272.47   20.40
  -8   5   2  266.87   21.10
   8   5  -2  230.58   19.00
   8   5  -2  255.57   20.90
   8   5   2  290.87   19.20
   8  -5  -2  281.27   19.90
   8   5   2  258.07   19.10
   8   5   2  271.77   20.30
   8   5   2  297.87   19.50
   8  -5  -2  266.17   20.60
   8  -5  -2  293.37   20.20
  -8   5  -2  267.87   21.50
   9  -5   2   35.20    5.70
   9  -5   2   38.70    5.80
  -9   5   2   37.80    6.50
   9  -5   2   30.90    6.80
   9   5  -2   35.60    3.70
   9   5  -2   31.00    5.30
   9   5  -2   34.40    5.40
   9   5  -2   32.80    3.70
   9   5  -2   38.80    6.50
   9  -5  -2   21.40    4.90
   9   5   2   20.10    3.90
   9  -5  -2   19.90    4.40
   9   5   2   19.00    5.30
 -10   5   2    3.70    3.80
  10  -5   2   24.10    5.30
  10  -5   2   24.00    7.00
  10   5  -2   22.30    3.00
  10   5  -2   22.80    5.40
  10   5  -2   21.80    6.20
  10   5  -2   19.80    3.00
  10  -5   2   15.90    5.40
  10   5  -2   19.30    5.00
  10  -5  -2   16.50    5.70
  10   5   2   14.10    3.10
  10   5   2   14.10    3.30
  10  -5  -2    9.40    4.70
  10  -5  -2   16.30    4.00
  10   5   2   16.00    5.20
  10  -5  -2   14.50    4.80
  10   5   2   16.80    3.70
 -10   5  -2   15.00    6.50
  10   5   2   15.90    6.40
  11  -5   2   35.30    6.60
  11   5  -2   31.20    6.30
  11   5  -2   34.70    3.80
  11  -5   2   27.20    8.00
 -11   5   2   39.30    7.70
  11   5  -2   36.60    6.40
  11   5  -2   30.90    3.70
  11  -5   2   30.60    6.20
  11   5  -2   32.30    7.20
  11  -5  -2   29.50    5.80
  11   5   2   22.70    7.30
  11   5   2   39.00    6.40
  11   5   2   28.50    3.90
  11   5   2   27.40    4.50
  11  -5  -2   23.00    6.40
  11   5   2   30.30    4.30
  11  -5  -2   29.90    6.20
  12  -5   2   22.20    6.30
  12   5  -2   12.90    8.30
  12  -5   2   13.70    7.40
  12   5  -2   16.20    5.80
  12   5  -2   15.50    5.70
  12  -5   2   14.60    5.50
  12   5  -2   18.20    2.70
  12   5  -2   13.50    2.80
  12   5   2   15.50    5.80
  12   5   2    8.60    3.70
  12  -5  -2   15.50    4.30
  12  -5  -2   10.00    5.10
  12   5   2   13.50    3.30
  12  -5  -2    7.10    7.10
  12   5   2    7.00    6.50
  12  -5  -2    8.30    5.30
  13  -5   2   18.90    6.50
  13   5  -2    9.50    2.50
  13   5  -2    6.80    6.00
  13   5  -2    4.20    6.80
  13   5  -2   15.50    6.20
  13  -5   2   10.60    8.50
  13   5   2   14.00    3.30
  13   5   2   13.10    3.80
  13   5   2   14.80    4.50
  13   5   2    8.20    7.70
  13  -5  -2   11.10    4.40
  13  -5  -2    5.80    4.00
  13  -5  -2   20.60    7.30
  13  -5  -2   16.50    5.90
  13   5   2   17.20    5.80
  13  -5  -2   14.10    5.50
   0  -6   2 7055.19  477.05
   0   6  -2 6758.02  478.15
   0  -6   2 6941.61  476.35
   0  -6   2 6796.22  478.05
   0   6  -2 7096.59  477.95
   0   6   2 7164.48  478.25
   0   6   2 7172.38  477.95
   0   6   2 6656.13  477.65
   0  -6  -2 6051.89  476.65
   0   6  -2 6929.61  478.05
   0  -6   2 7132.69  479.25
   0   6  -2 6898.81  476.95
   0  -6   2 6897.21  479.35
   0   6  -2 6832.22  478.85
   0   6   2 6390.66  477.35
   0  -6  -2 7185.48  479.45
   0  -6  -2 6822.22  478.95
   0  -6  -2 6503.65  475.55
   1  -6   2   37.20    4.40
  -1  -6  -2   35.20    4.10
  -1  -6  -2   37.10    4.70
  -1   6   2   28.90    4.20
   1   6  -2   35.40    4.40
   1  -6   2   28.60    4.00
   1  -6   2   30.20    4.30
   1  -6   2   32.10    4.40
   1  -6   2   40.70    4.80
   1   6  -2   36.60    4.10
   1   6  -2   32.30    4.40
   1   6  -2   34.30    4.30
  -1  -6  -2   33.00    4.30
  -1   6   2   36.30    4.20
  -1   6   2   38.00    4.60
  -1  -6  -2   37.70    3.90
  -1   6   2   36.60    4.30
   1   6  -2   37.90    4.30
  -1   6  -2   42.50    4.70
   1   6   2   31.50    4.20
  -1   6  -2   26.40    4.30
   1  -6  -2   34.90    4.60
  -1  -6   2   37.80    4.30
  -1   6  -2   41.10    4.10
  -1  -6   2   35.30    4.60
   1   6   2   38.70    4.60
   1  -6  -2   42.90    4.70
   1   6   2   38.00    4.40
  -1  -6   2   38.90    4.20
   1   6   2   32.30    4.20
  -1  -6   2   32.20    4.20
   1  -6  -2   29.50    4.20
  -1  -6   2   36.60    4.30
  -1   6  -2   35.20    4.50
  -1   6  -2   32.20    4.40
   1  -6  -2   40.90    4.40
   2  -6   2  481.35   32.50
   2   6  -2  486.85   33.50
  -2  -6  -2  479.35   32.60
  -2  -6  -2  475.55   32.40
   2   6  -2  476.25   32.50
  -2   6   2  472.75   32.80
   2   6  -2  486.65   32.70
  -2  -6  -2  466.45   32.90
   2   6  -2  468.25   32.70
   2  -6   2  497.25   33.50
  -2  -6  -2  450.05   32.20
   2   6  -2  500.35   32.60
  -2   6   2  463.45   32.80
   2  -6   2  480.05   32.90
   2  -6   2  495.55   32.90
  -2   6  -2  449.56   32.80
  -2   6  -2  444.36   33.20
  -2  -6   2  439.96   32.30
   2   6   2  455.35   33.20
   2   6   2  448.66   32.50
  -2  -6   2  414.56   32.50
  -2  -6   2  443.96   32.50
  -2   6  -2  455.25   32.30
  -2   6  -2  456.85   32.90
   2   6   2  437.46   32.60
   2  -6  -2  417.46   32.60
   2   6   2  457.75   32.70
   2  -6  -2  436.06   32.90
  -2  -6   2  459.25   33.00
  -3   6   2   98.19    8.60
  -3  -6  -2   99.09    9.00
  -3  -6  -2  106.29    7.90
   3   6  -2  100.99    8.70
  -3   6   2   99.99    8.80
  -3  -6  -2  108.59    8.50
   3   6  -2  118.49    8.80
  -3  -6  -2  104.59    8.20
  -3   6   2  113.49    9.10
   3  -6   2  100.89    8.90
   3  -6   2  100.69    8.20
   3   6  -2  104.19    8.40
  -3   6   2  112.79    8.90
   3   6  -2  116.79    8.80
   3   6  -2  106.69    9.20
   3  -6   2  121.39    9.20
   3  -6   2  107.89    9.00
   3  -6   2  105.09    9.00
   3  -6  -2  101.59    8.80
  -3  -6   2  108.99    8.10
   3   6   2  109.19    8.60
  -3   6  -2   95.89    8.80
  -3  -6   2   89.49    8.10
   3   6   2  107.19    8.90
   3  -6  -2   93.89    8.70
  -3  -6   2   92.79    9.10
   3   6   2   84.19    8.20
  -3  -6   2   94.89    8.50
  -3   6  -2  106.69    9.30
  -3   6  -2  103.99    8.10
   3  -6  -2   87.29    8.60
  -4  -6  -2  893.81   60.99
   4  -6   2  891.01   60.99
  -4   6  -2  836.62   60.69
  -4   6  -2  865.61   61.19
   5  -6   2   67.39    7.90
  -5   6   2   74.79    8.50
  -5   6   2   64.89    7.50
   5   6  -2   75.39    7.10
   5   6  -2   70.19    7.10
  -5   6   2   74.29    7.60
   5   6  -2   70.49    7.10
   5  -6   2   58.79    7.80
  -5  -6  -2   75.39    8.20
   5   6  -2   71.39    8.20
  -5  -6  -2   65.99    6.30
   5  -6   2   76.09    7.90
   5  -6   2   68.49    6.40
  -5   6  -2   95.09    7.70
   5  -6  -2   91.99    8.20
  -5   6  -2   89.09    6.60
   5   6   2   94.29    6.50
  -5  -6   2   98.79    7.70
   5  -6  -2  100.89    8.00
   5  -6  -2   93.39    7.70
   5   6   2   91.59    7.40
   5   6   2   96.29    7.20
  -5   6  -2   87.49    8.70
   5   6   2   95.29    8.00
   6   6  -2   94.49    8.60
   6  -6   2  109.99   10.00
   6  -6   2  108.19   10.10
  -6   6   2  105.99   10.10
   6   6  -2  122.09   10.70
  -6   6   2  103.49    9.00
   6  -6   2  119.89   10.70
   6  -6   2   99.39    9.80
   6   6  -2   97.89    9.20
  -6   6   2  113.89    9.20
  -6  -6  -2  110.59   10.20
   6   6  -2  114.79    8.80
   6  -6   2  116.99    8.00
   6   6   2   93.59    8.40
  -6  -6   2  102.59    9.00
   6   6   2   96.89    8.90
   6  -6  -2   99.29    9.10
  -6   6  -2  101.29    9.10
  -6   6  -2   91.29   10.30
   6  -6  -2   99.89    9.60
   6   6   2  100.49    9.60
   6  -6  -2  108.89    9.40
   6   6   2  108.99    8.00
  -6   6  -2   96.29    9.20
   7  -6   2  315.27   23.30
  -7  -6  -2  332.07   23.70
   7   6  -2  313.97   22.40
   7   6  -2  323.37   23.80
   7   6  -2  280.77   22.20
   7  -6   2  292.57   23.10
   7  -6   2  308.57   24.00
   7   6  -2  304.07   22.90
  -7   6   2  296.37   22.20
   7  -6   2  319.87   21.70
  -7   6   2  312.27   24.00
  -7   6   2  333.17   22.40
   7  -6   2  294.67   23.60
  -7   6  -2  349.37   22.50
   7  -6  -2  299.37   23.20
  -7   6  -2  286.77   22.40
   7  -6  -2  317.87   23.10
   7   6   2  319.97   21.90
   7  -6  -2  307.57   22.70
   7   6   2  303.67   22.50
   7   6   2  291.57   22.30
  -7   6  -2  315.87   24.10
   7   6   2  340.97   23.50
   8  -6   2  502.65   39.40
  -8   6   2  542.55   40.30
   8  -6   2  502.75   39.80
   8   6  -2  531.75   39.20
   8  -6   2  486.05   39.40
   8   6  -2  518.95   38.50
   8   6  -2  521.25   38.60
   8  -6   2  554.74   40.50
   8   6  -2  533.35   40.00
   8  -6  -2  560.24   39.40
  -8   6  -2  580.34   38.20
   8   6   2  577.54   38.30
  -8   6  -2  578.14   38.20
   8   6   2  570.24   39.60
   8  -6  -2  604.94   39.90
   8  -6  -2  588.64   39.10
   8   6   2  548.35   38.80
   8   6   2  589.64   38.60
   8  -6  -2  550.44   39.80
   9   6  -2   68.89    8.90
   9   6  -2   54.29    6.20
   9   6  -2   63.89    7.20
   9  -6   2   57.69    8.40
   9  -6   2   68.69    9.10
   9   6  -2   53.19    6.20
   9  -6   2   52.39    7.60
  -9   6   2   68.09    8.70
   9  -6   2   60.89    8.00
   9   6   2   60.39    6.70
   9   6   2   57.59    6.30
   9  -6  -2   63.99    7.40
   9  -6  -2   74.79    8.20
   9  -6  -2   62.99    8.20
  -9   6  -2   68.89   10.30
   9   6   2   60.79    5.80
   9  -6  -2   65.59    6.70
   9   6   2   63.69    7.60
  10  -6   2   33.00    6.50
  10  -6   2   41.20    6.80
  10  -6   2   58.49   10.20
  10   6  -2   46.70    7.60
  10   6  -2   41.70    4.50
  10  -6   2   41.00    7.30
  10   6  -2   41.30    6.30
  10   6  -2   40.20    5.80
  10   6   2   24.20    6.00
  10   6   2   25.20    3.90
  10   6   2   19.90    4.00
  10  -6  -2   25.90    6.10
  10  -6  -2   25.70    6.30
  10   6   2   27.80    4.70
 -10   6  -2   26.90    7.60
  10  -6  -2   25.80    5.80
 -11   6   2   42.50    8.30
  11  -6   2   35.20    8.50
  11   6  -2   33.10    6.60
  11  -6   2   34.30    7.10
  11   6  -2   31.90    4.50
  11  -6   2   31.50    6.90
  11  -6   2   33.00    7.90
  11   6  -2   30.70    6.40
  11   6  -2   34.50    4.50
  11  -6  -2   37.80    6.70
  11   6   2   45.50    5.50
  11  -6  -2   36.30    7.00
  11   6   2   43.10    4.60
  11   6   2   37.70    6.90
  11  -6  -2   41.00    7.60
  11   6   2   46.10    8.20
  11  -6  -2   31.60    6.30
  11   6   2   44.80    5.00
  12   6  -2   20.40    6.00
  12   6  -2   26.70    3.70
  12   6  -2   26.00    3.80
  12   6  -2   29.80    7.40
  12   6  -2   13.30    6.00
  12  -6   2   11.60    7.70
  12  -6   2   27.10    6.70
  12   6   2   10.00    5.90
  12  -6  -2   13.50    4.40
  12   6   2   11.60    7.00
  12  -6  -2   10.90    6.30
  12  -6  -2   12.80    6.10
  12  -6  -2   17.20    5.80
  12   6   2   14.90    4.40
  12   6   2   14.40    3.80
  12   6   2   15.20    3.60
  13   6  -2   -2.90    6.50
  13   6  -2    5.80    2.90
  13  -6   2   -4.90    5.90
  13   6  -2    3.70    5.60
  13  -6   2    8.30    5.80
  13   6  -2    3.60    5.50
  13  -6   2    1.70    8.00
  13   6   2   -6.70    7.10
  13  -6  -2   -0.70    5.40
  13  -6  -2    4.80    5.30
  13   6   2    1.40    3.00
  13  -6  -2    2.60    3.90
  13  -6  -2   -2.70    6.60
  13   6   2    4.60    3.30
  13   6   2    1.60    5.90
  13   6   2   -1.50    3.80
   0  -7   2  934.01   89.29
   0  -7  -2 1135.29   91.69
   0  -7   2 1059.69   90.89
   0   7   2 1034.90   87.79
   0   7  -2 1093.99   90.29
   0  -7  -2 1081.39   85.19
   0   7  -2 1098.59   91.29
   0  -7   2 1014.80   88.79
   0   7  -2 1179.08   90.19
   0   7   2  971.10   87.49
   0   7  -2 1082.99   87.99
   0  -7  -2 1015.90   89.09
   0   7   2 1056.59   89.09
   0  -7   2 1028.80   85.79
   0   7  -2 1123.39   89.09
   0  -7  -2 1071.49   90.29
  -1  -7  -2  226.48   15.90
   1  -7   2  212.78   15.30
   1   7  -2  212.48   15.40
   1  -7   2  219.98   15.50
  -1   7   2  226.08   15.40
   1  -7   2  209.88   15.50
  -1   7   2  206.48   15.50
   1  -7   2  214.88   15.60
  -1   7   2  214.98   15.60
   1   7  -2  213.88   15.50
   1   7  -2  203.08   15.20
  -1  -7  -2  200.38   15.40
   1   7  -2  212.18   15.30
   1  -7   2  189.18   15.20
  -1  -7  -2  219.88   15.70
  -1  -7  -2  223.58   15.10
  -1   7   2  213.78   15.60
   1   7  -2  190.18   15.40
   1   7   2  194.38   15.30
   1   7   2  200.98   15.30
  -1  -7   2  202.28   15.70
   1  -7  -2  178.98   15.30
  -1  -7   2  200.98   15.20
   1   7   2  203.58   15.40
  -1   7  -2  183.58   15.40
  -1  -7   2  191.28   15.30
  -1   7  -2  184.38   15.20
  -1   7  -2  195.98   15.50
  -1  -7   2  201.38   15.40
   1  -7  -2  184.08   15.20
  -1   7  -2  189.28   15.40
   1  -7  -2  195.58   15.60
   1  -7  -2  204.38   15.40
  -1  -7   2  170.08   15.30
   1  -7  -2  183.88   15.30
  -1   7  -2  198.68   15.00
   1   7   2  203.18   15.40
  -2   7   2   52.09    5.90
  -2  -7  -2   52.89    5.40
   2   7  -2   45.80    5.10
  -2   7   2   59.39    6.10
   2  -7   2   49.20    5.80
   2   7  -2   47.20    5.60
   2   7  -2   50.79    5.80
  -2   7   2   45.70    5.70
  -2  -7  -2   47.30    5.00
  -2  -7  -2   48.30    5.50
   2   7  -2   50.39    5.90
   2  -7   2   46.90    5.10
   2   7  -2   56.49    5.70
  -2   7   2   53.29    5.60
   2  -7   2   47.60    5.50
   2   7   2   33.20    5.30
  -3   7   2  836.02   61.19
   3  -7   2  845.52   61.09
   3   7  -2  868.71   60.89
  -3  -7  -2  837.02   61.09
  -3  -7   2  900.91   61.39
  -3   7  -2  918.91   61.39
  -3   7  -2  907.41   61.19
   4   7  -2    9.80    3.20
   4  -7   2    9.50    4.10
  -4  -7  -2   15.00    4.10
  -4   7   2   13.80    3.80
   4   7  -2   10.60    3.50
  -4   7   2   10.80    4.00
  -4  -7  -2   11.80    2.50
  -4   7   2   12.10    3.60
  -4  -7  -2    7.40    2.60
   4  -7   2   10.50    2.60
   4  -7   2   13.30    4.00
   4  -7   2   16.40    4.10
   4  -7   2   11.70    4.10
  -4   7   2   15.20    4.20
   4   7  -2   11.40    4.20
   4   7  -2    7.50    3.10
  -4  -7  -2   11.40    2.90
   4   7  -2   11.70    3.10
   4  -7  -2   18.70    3.80
   4   7   2   18.30    4.10
  -4  -7   2   12.40    3.30
  -4  -7   2   12.50    2.50
   4   7   2   12.10    3.20
   4  -7  -2   10.70    3.70
  -4   7  -2   11.30    2.70
   4   7   2   13.10    4.20
   4  -7  -2   12.30    3.50
  -4   7  -2   13.10    3.90
  -4  -7   2    9.80    2.40
  -4   7  -2   15.00    4.40
   4  -7  -2   12.10    4.50
  -5   7   2   93.49    9.50
   5   7  -2  103.69    9.20
  -5  -7  -2  112.49    8.40
   5   7  -2  101.39   10.50
  -5  -7  -2  102.99   10.40
   5   7  -2  109.59    9.30
   5   7  -2  103.09    9.10
   5   7  -2  106.09    9.30
  -5  -7  -2   92.89    7.80
   5  -7   2   96.29    8.40
  -5   7   2  100.59   10.30
  -5  -7  -2   99.29    8.00
   5  -7   2  113.69   10.40
   5  -7   2   93.79   10.00
   5  -7   2   96.79    9.90
  -5   7   2  105.19    9.80
   5  -7   2   91.59    9.70
  -5   7  -2  118.29    8.60
  -5   7  -2  129.29   10.80
   5  -7  -2  136.19    9.90
   5  -7  -2  135.79   10.30
  -5   7  -2  135.49   10.10
   6  -7   2   12.40    4.70
  -6   7   2    8.40    3.70
  -6  -7  -2   12.60    2.60
  -6  -7  -2    8.00    4.60
   6  -7   2    8.40    4.60
   6  -7   2    8.90    4.80
   6   7  -2   13.70    4.80
  -6   7   2    9.00    3.90
   6   7  -2   10.20    3.90
   6   7  -2   10.60    3.30
   6   7  -2   12.40    3.50
   6   7  -2   13.00    3.60
   6  -7   2   14.00    4.60
  -6   7   2   10.40    4.80
   6  -7   2    9.90    2.40
   6  -7  -2    6.70    4.10
   6   7   2   11.90    2.40
   6  -7  -2    9.90    3.60
   6   7   2    9.80    3.50
  -6   7  -2   12.20    4.00
  -6   7  -2   17.30    4.40
   6   7   2   14.00    4.30
   6  -7  -2    9.80    4.40
  -6  -7   2   12.40    4.30
   6  -7  -2   11.50    4.10
  -6   7  -2   20.60    5.40
  -7   7   2  929.11   60.39
  -7  -7  -2  892.71   61.49
   7  -7   2  854.01   61.09
   7  -7   2  793.52   60.79
   7   7  -2  872.61   61.39
   7   7  -2  878.11   60.29
   7  -7   2  901.71   61.39
  -7   7   2  777.32   60.09
   7  -7   2  843.52   59.59
   7   7  -2  781.92   60.19
   7   7  -2  882.01   60.59
   7   7  -2  840.82   60.89
   7  -7   2  894.91   61.49
  -7   7   2  853.91   61.59
   7  -7  -2  829.92   60.69
   7   7   2  907.21   59.69
   7  -7  -2  881.11   61.19
   7   7   2  823.52   60.79
   7  -7  -2  820.92   60.89
   7   7   2  883.41   60.19
  -7  -7   2  921.31   60.49
   7  -7  -2  907.51   60.59
  -7   7  -2  948.41   60.49
   8  -7   2   18.50    6.10
   8  -7   2   15.90    2.20
   8   7  -2   14.80    6.10
   8  -7   2   18.30    5.70
   8  -7   2   14.50    5.90
  -8  -7  -2   28.10    6.10
   8   7  -2   12.30    3.80
   8   7  -2   14.50    4.50
  -8   7   2   14.90    3.30
   8   7  -2   12.60    3.60
  -8   7   2   15.20    3.50
  -8   7   2   19.40    6.30
   8  -7   2   17.90    5.90
   8   7   2   17.40    3.90
  -8   7  -2   23.70    3.90
   8  -7  -2   20.60    4.30
   8   7   2   20.60    5.30
   8  -7  -2   17.00    5.10
  -8   7  -2   14.20    3.80
   8  -7  -2   13.40    5.70
   8  -7  -2   14.50    5.30
   8   7   2   16.50    4.50
   8   7   2   14.50    2.80
   9  -7   2    9.90    6.00
   9  -7   2   18.70    6.50
   9  -7   2   16.50    6.20
   9   7  -2   13.40    3.90
   9   7  -2   13.10    6.10
   9   7  -2   17.70    4.00
   9   7  -2   14.10    4.70
   9  -7   2   17.80    5.30
   9   7   2   16.60    4.30
  -9   7  -2   14.20    6.70
   9   7   2   17.90    5.60
   9  -7  -2   14.50    5.90
   9  -7  -2   13.70    5.50
   9   7   2   16.20    4.10
   9   7   2   16.50    3.00
   9  -7  -2   13.40    4.90
  10   7  -2   28.00    8.10
  10  -7   2   23.20    7.20
 -10   7   2   22.80    7.50
  10   7  -2   25.90    4.50
  10  -7   2   24.80    6.50
  10  -7   2   31.30    7.80
  10   7  -2   28.70    4.60
  10   7  -2   28.80    5.70
  10  -7   2   36.40    6.90
  10  -7  -2   23.50    6.00
  10   7   2   24.10    4.80
  10  -7  -2   30.40    6.80
  10  -7  -2   31.40    6.70
  10  -7  -2   20.90    4.80
  10   7   2   20.20    6.10
  10   7   2   24.30    3.50
  11   7  -2  101.49   10.80
  11  -7   2   85.09   10.70
  11   7  -2  102.49   11.80
  11  -7   2   98.49   11.00
  11  -7   2  114.79   12.80
  11   7  -2   84.39   10.10
  11   7  -2   96.49    8.90
 -11   7   2  115.19   12.60
  11   7  -2   99.69    8.90
  11   7   2   96.09    9.60
  11   7   2   89.29    8.10
  11   7   2   82.69   10.20
  11   7   2   91.39    9.40
  11  -7  -2   97.99   11.20
  11  -7  -2   92.59    9.50
  11  -7  -2  105.89   10.90
  12   7  -2   -3.20    5.20
  12   7  -2    7.60    3.40
  12   7  -2    1.80    5.60
  12  -7   2   11.90    8.00
  12   7  -2    2.10    6.90
  12  -7   2    2.90    6.20
  12   7  -2   -0.30    3.50
  12  -7  -2    6.70    6.50
  12  -7  -2   -3.80    5.70
  12   7   2    1.60    3.60
  12  -7  -2   -3.30    5.40
  12   7   2    0.80    6.00
  12   7   2    3.00    2.70
  12  -7  -2   -1.80    4.00
  12   7   2   -2.80    6.80
  12   7   2    3.60    4.30
  13   7  -2   13.10    7.70
  13   7  -2   13.20    6.10
  13  -7   2    9.50    8.90
  13  -7   2   22.80    7.20
  13   7  -2   17.40    3.60
  13   7  -2   11.90    6.40
  13   7   2    9.40    6.80
  13   7   2   13.10    2.90
  13   7   2   13.80    4.90
  13  -7  -2   13.80    6.40
  13   7   2   14.00    4.10
  13   7   2    4.50    8.00
  13  -7  -2    6.00    7.30
   0  -8   2  576.74   39.10
   0   8   2  578.94   39.20
   0  -8   2  585.14   39.40
   0   8   2  548.95   39.20
   0   8  -2  562.74   39.90
   0  -8  -2  480.25   39.20
   0  -8   2  517.65   40.00
   0  -8  -2  515.45   39.30
   0   8  -2  604.34   39.30
   0   8   2  520.25   39.20
   0   8  -2  596.64   39.20
   0  -8  -2  578.44   39.10
   0   8   2  597.54   39.40
   0  -8  -2  526.15   39.00
   0  -8   2  494.35   39.00
   0   8  -2  577.84   39.40
   0  -8   2  558.84   39.20
   0   8  -2  519.25   39.30
   1   8  -2  859.81   64.89
  -1   8   2  984.20   65.09
   1  -8   2  878.41   64.89
  -1  -8   2  929.01   64.99
  -1   8  -2  997.00   65.19
  -1   8  -2  928.21   64.99
  -2  -8  -2   36.40    4.60
  -2   8   2   42.00    5.40
  -2  -8  -2   33.00    4.70
  -2   8   2   30.90    5.30
   2  -8   2   40.10    5.60
  -2  -8  -2   32.70    5.30
  -2   8   2   35.50    5.40
   2  -8   2   33.90    4.90
   2  -8   2   43.50    5.80
  -2  -8  -2   36.80    5.60
   2  -8   2   29.30    5.10
  -2   8   2   38.50    5.60
   2   8  -2   29.90    5.00
   2   8  -2   46.60    5.90
   2   8  -2   31.50    5.20
   2   8  -2   33.30    5.20
   2  -8   2   38.30    5.60
   2   8  -2   34.80    4.80
  -2  -8   2   42.00    4.90
   2   8   2   48.60    5.50
   2   8   2   42.30    5.40
  -2   8  -2   45.40    5.60
  -2  -8   2   38.10    5.10
  -2  -8   2   45.70    5.90
   2  -8  -2   43.10    5.50
  -2   8  -2   48.10    5.80
   2  -8  -2   47.70    6.20
  -2   8  -2   44.20    5.90
  -2  -8   2   44.50    5.40
   2   8   2   49.60    5.90
   2  -8  -2   45.80    5.60
   2  -8  -2   45.40    5.80
  -2   8  -2   54.89    5.90
   2   8   2   43.80    5.50
  -3   8   2  349.96   24.00
   3  -8   2  322.97   24.00
   3  -8   2  362.16   24.00
   3  -8   2  310.07   23.70
  -3   8   2  325.17   24.10
  -3  -8  -2  352.06   23.50
   3   8  -2  356.76   23.60
   3   8  -2  342.27   23.80
  -3   8   2  350.46   23.90
  -3  -8  -2  318.77   24.60
  -3  -8  -2  350.46   23.10
   3   8  -2  331.27   24.00
  -3  -8  -2  318.97   24.00
  -3   8   2  341.77   23.70
   3   8  -2  318.37   23.30
   3  -8   2  330.87   23.80
   3   8  -2  336.07   23.60
   3  -8   2  349.57   23.40
   3  -8  -2  294.97   23.50
   3   8   2  309.37   23.40
   3   8   2  286.67   23.50
   3   8   2  304.57   23.60
  -3   8  -2  303.37   23.00
  -3  -8   2  302.27   24.00
  -3  -8   2  302.07   23.20
  -3  -8   2  292.67   23.00
   3   8   2  322.67   23.80
   3  -8  -2  307.07   23.60
  -3   8  -2  280.27   24.00
  -3   8  -2  295.97   23.80
  -3   8  -2  305.67   23.60
   3  -8  -2  289.27   23.90
  -3  -8   2  302.17   23.40
   4  -8   2  300.87   24.00
   4  -8   2  285.67   23.80
  -4   8   2  300.47   23.80
   4   8  -2  294.67   23.50
   4  -8   2  305.17   23.90
  -4  -8  -2  314.37   23.20
  -4  -8  -2  298.77   22.80
  -4  -8  -2  284.27   24.00
   4  -8   2  305.87   24.00
   4   8  -2  313.77   23.50
  -4   8   2  292.37   24.10
  -4   8   2  298.57   23.90
  -4  -8  -2  286.27   22.80
   4   8  -2  304.77   23.30
   4   8  -2  314.17   24.30
  -4   8   2  304.67   23.60
   4   8  -2  327.67   24.10
   4  -8   2  288.17   23.00
   4  -8  -2  340.17   23.80
   4  -8  -2  360.76   24.00
   4   8   2  360.16   23.70
   4   8   2  348.37   23.50
   4   8   2  326.87   23.60
  -4   8  -2  353.16   23.10
  -4   8  -2  361.06   24.10
  -4   8  -2  326.97   24.40
  -4  -8   2  345.67   23.00
   4  -8  -2  325.37   24.20
   4   8   2  371.06   24.00
  -4   8  -2  355.66   23.90
  -4  -8   2  331.27   22.80
  -5  -8  -2  300.47   20.20
  -5  -8  -2  296.77   22.00
   5   8  -2  292.47   21.40
   5  -8   2  289.97   21.70
  -5  -8  -2  305.17   20.20
   5   8  -2  290.87   21.00
  -5   8   2  286.97   21.40
   5  -8   2  282.57   21.60
   5   8  -2  319.17   22.00
   5  -8   2  250.97   20.30
  -5  -8  -2  287.17   20.00
  -5   8   2  271.27   22.00
   5  -8   2  293.57   21.60
  -5   8   2  282.37   21.10
   5  -8   2  289.77   21.70
   5   8  -2  321.07   21.10
  -5   8   2  291.77   21.20
  -5   8  -2  243.78   20.20
   5  -8  -2  258.97   21.80
  -5   8  -2  262.97   21.20
  -5  -8   2  259.77   19.60
   5   8   2  283.17   21.00
  -5  -8   2  273.87   20.80
  -5   8  -2  271.97   21.30
   5   8   2  283.07   21.50
   5   8   2  236.58   20.70
   5  -8  -2  288.17   21.30
   5  -8  -2  285.17   21.30
   5   8   2  274.07   20.10
   6   8  -2   67.39    8.00
   6  -8   2   66.99    7.50
  -6   8   2   59.39    7.70
   6   8  -2   62.89    6.10
  -6   8  -2   40.50    4.70
   6  -8  -2   35.10    6.00
   6   8   2   48.00    6.80
  -6   8  -2   36.10    6.70
  -6  -8   2   46.10    5.90
   6  -8  -2   45.10    6.40
   6   8   2   35.10    5.50
  -6   8  -2   33.80    5.70
   6  -8  -2   43.60    6.90
   6   8   2   40.10    4.50
   6  -8  -2   43.20    6.40
  -6   8  -2   40.40    6.40
   6   8   2   39.30    5.70
   7  -8   2  344.37   27.30
   7   8  -2  360.26   26.10
   7  -8   2  356.06   27.40
   7   8  -2  371.16   26.40
  -7   8   2  388.46   26.50
  -7   8   2  333.47   26.10
  -7   8   2  307.87   27.30
   7   8  -2  358.46   26.10
  -7  -8  -2  327.17   27.10
   7  -8   2  364.46   27.20
   7  -8   2  360.96   25.40
   7   8  -2  391.56   27.50
   7  -8   2  333.67   26.80
   7   8   2  347.67   26.20
   7  -8  -2  352.36   26.80
  -7   8  -2  329.97   26.10
   7  -8  -2  360.86   26.30
   7   8   2  369.76   26.90
   7  -8  -2  377.16   27.60
  -7   8  -2  397.46   27.20
   7   8   2  372.26   25.30
   7  -8  -2  342.67   26.80
   7   8   2  362.96   26.10
  -7  -8   2  364.56   26.20
   8   8  -2    7.70    4.10
   8  -8   2    8.40    2.30
   8   8  -2   12.20    6.00
   8   8  -2    9.40    4.20
   8   8  -2   10.20    4.60
   8  -8   2    8.70    5.80
   8   8  -2    9.00    4.50
   8  -8   2   12.30    6.10
  -8   8   2    7.60    4.40
   8  -8   2    3.80    5.70
   8  -8   2    1.40    5.70
  -8   8   2    8.70    4.30
   8   8   2   14.00    2.80
  -8   8  -2   16.00    6.50
  -8   8  -2   15.80    4.40
  -8   8  -2   20.10    4.60
   8   8   2   16.10    4.40
   8  -8  -2   10.70    5.60
   8   8   2   15.10    5.40
  -8  -8   2   12.90    4.50
   8  -8  -2   15.90    4.50
   8  -8  -2   24.00    5.80
   8   8   2   15.20    4.30
   8  -8  -2   13.50    5.70
   9  -8   2   62.19    9.20
   9   8  -2   47.70    6.80
   9   8  -2   46.80    6.30
   9  -8   2   48.80    7.80
  -9   8   2   53.39    5.10
   9   8  -2   42.70   11.90
   9  -8   2   50.69    8.30
   9   8  -2   50.49    6.50
   9   8  -2   38.20    6.40
   9  -8   2   50.79    8.70
  -9   8   2   29.30    8.30
   9  -8  -2   64.79    8.50
   9  -8  -2   50.29    8.50
   9   8   2   55.69    6.50
   9  -8  -2   58.89    7.40
   9  -8  -2   52.89    6.60
   9   8   2   57.79    6.80
  -9   8  -2   62.29    9.50
   9   8   2   56.09    5.50
  -9   8  -2   49.90    5.40
   9   8   2   58.29    8.00
  -9   8  -2   59.69    6.30
  10   8  -2   81.49    8.40
  10   8  -2   83.69    8.80
  10  -8   2   73.29   10.70
  10  -8   2   80.29   10.10
  10  -8   2   78.39    9.60
  10   8  -2   78.29    8.00
  10   8  -2   80.29   10.60
 -10   8   2   78.39   10.80
  10   8   2   74.79    6.90
  10   8   2   80.49    8.20
  10  -8  -2   75.19    8.20
  10   8   2   69.89    8.10
  10  -8  -2   77.99    9.40
  10  -8  -2   77.89    9.80
  10  -8  -2   81.19    9.90
  10   8   2   80.39    9.70
  11   8  -2   12.00    4.50
  11   8  -2   15.40    5.50
  11   8  -2   15.20    4.30
  11  -8   2    8.10    7.40
  11   8  -2    9.70    5.60
  11  -8   2   10.50    7.50
  11   8  -2    7.80    7.10
  11  -8   2    7.60    9.80
  11  -8  -2    1.90    4.20
  11   8   2    5.40    4.10
  11   8   2    9.30    4.60
  11  -8  -2    7.00    6.70
  11  -8  -2    2.80    6.40
  11   8   2    5.10    2.60
  11   8   2    3.90    5.70
  12  -8   2    7.00    8.30
  12   8  -2    8.90    5.60
  12   8  -2   12.20    4.10
  12   8  -2    1.80    4.10
  12   8  -2   10.20    7.50
  12   8  -2   10.90    6.00
  12  -8   2    4.30    6.60
  12   8   2    2.00    6.60
  12   8   2    7.00    2.30
  12  -8  -2   10.60    6.40
  12  -8  -2    4.70    6.90
  12  -8  -2   -2.10    3.90
  12   8   2    6.60    7.30
  12   8   2    6.70    4.20
  12   8   2    2.60    4.70
   0   9  -2    2.60    3.60
   0  -9  -2    2.60    3.90
   0   9  -2    0.90    3.50
   0   9   2    4.10    4.00
   0   9   2    3.00    3.50
   0  -9   2    3.10    3.90
   0   9  -2    4.00    3.90
   0   9  -2    4.00    4.00
   0   9  -2    4.40    4.20
   0  -9   2    0.00    3.50
   0  -9  -2    3.10    3.50
   0  -9  -2    3.50    3.90
   0   9   2    2.10    3.40
   0  -9   2   -1.30    3.50
   0  -9   2    0.80    3.60
   0   9   2    2.30    3.70
   0  -9   2    3.10    3.50
  -1  -9  -2   68.29    7.70
   1   9  -2   85.69    8.40
  -1  -9  -2   89.39    8.80
  -1   9   2   74.69    8.30
  -1  -9  -2   70.99    8.10
   1  -9   2   70.09    8.00
  -1   9   2   81.19    8.30
  -1   9   2   81.09    8.10
   1  -9   2   70.09    7.90
   1   9  -2   82.39    8.40
   1  -9   2   74.19    8.30
  -1  -9  -2   77.89    8.20
   1   9  -2   78.79    8.20
   1   9  -2   80.99    8.40
   1   9  -2   77.69    8.20
   1  -9   2   70.09    8.00
   1  -9   2   74.69    8.00
  -1   9   2   75.19    8.20
   1   9   2   76.49    8.10
  -1  -9   2   82.19    8.00
   1  -9  -2   74.59    8.40
  -1   9  -2   65.89    8.10
   1  -9  -2   73.09    8.10
  -1  -9   2   78.29    8.30
  -1  -9   2   82.69    8.10
   1   9   2   76.39    8.20
  -1  -9   2   78.99    7.80
   1   9   2   85.79    8.30
  -1   9  -2   73.69    8.30
   1  -9  -2   76.49    8.20
  -1   9  -2   83.99    8.00
   1  -9  -2   73.29    8.00
  -1  -9   2   86.59    8.50
   1   9   2   76.59    8.30
  -1   9  -2   76.39    8.30
   1  -9  -2   78.09    8.00
  -2  -9  -2 1028.30   68.79
   2  -9   2  976.10   68.79
   2   9  -2 1041.70   68.59
   2  -9   2 1060.49   69.39
   2  -9   2 1049.30   68.89
  -2   9   2 1084.09   69.09
   2   9  -2 1009.30   68.79
  -2   9   2  992.30   69.09
   2  -9   2  988.60   68.69
   2  -9   2 1004.10   69.09
  -2  -9  -2  983.50   69.09
   2   9  -2  996.20   68.89
   2   9   2  949.71   68.69
   2  -9  -2  890.01   68.59
   2  -9  -2  929.21   68.99
   2  -9  -2  983.20   68.89
   2   9   2 1025.50   68.79
  -2   9  -2  899.41   68.89
  -2   9  -2  931.21   68.89
  -2  -9   2  962.20   69.09
  -2  -9   2  957.80   68.49
   2   9   2  953.40   68.69
   2  -9  -2  965.40   68.59
  -2   9  -2  923.01   68.69
   3   9  -2    0.10    3.10
   3   9  -2    0.00    3.50
  -3  -9  -2   -3.30    3.80
   3  -9   2    0.00    3.80
   3  -9   2   -1.90    3.00
  -3  -9  -2   -0.60    3.30
   3   9  -2   -2.90    3.40
   3   9  -2    3.50    4.30
  -3   9   2   -3.50    3.50
  -3  -9  -2    0.20    2.90
   3  -9   2   -1.90    3.80
  -3   9   2    1.50    4.00
  -3  -9  -2   -1.40    3.60
   3  -9   2    1.90    3.80
   3   9  -2   -4.00    4.10
  -3   9   2    2.50    4.60
  -3   9   2   -4.40    3.80
   3  -9   2    1.20    4.30
  -3   9  -2    4.00    3.10
   3  -9  -2    4.10    4.40
   3   9   2    7.30    4.20
  -3  -9   2    6.60    3.70
  -3  -9   2    3.20    4.30
  -3   9  -2    3.80    4.20
   3  -9  -2   10.50    4.30
   3   9   2    3.50    3.70
  -3  -9   2    2.20    3.20
  -3   9  -2    1.70    4.20
   3  -9  -2    0.80    4.10
   3   9   2    5.70    4.10
   3   9   2    0.50    4.10
   3  -9  -2    3.30    3.70
  -3  -9   2    4.90    3.60
   3  -9  -2    2.00    4.10
   4  -9   2  167.88   14.80
   4  -9   2  163.98   13.80
  -4  -9  -2  187.68   13.60
   4  -9   2  194.18   14.90
   4   9  -2  187.18   14.70
  -4  -9  -2  183.18   14.10
   4   9  -2  159.68   13.90
  -4  -9  -2  151.38   14.90
   4   9  -2  162.68   14.90
  -4   9   2  172.18   14.90
   4   9  -2  189.28   14.20
   4  -9   2  161.48   14.90
   4   9  -2  180.88   14.40
  -4   9   2  171.58   15.20
  -4   9   2  166.78   14.60
  -4   9   2  173.28   14.50
  -4  -9   2  163.58   13.40
   4  -9  -2  180.88   14.70
  -4  -9   2  187.48   13.80
  -4  -9   2  174.98   14.10
  -4   9  -2  178.48   14.80
   4   9   2  170.48   14.20
   4  -9  -2  194.48   14.80
   4  -9  -2  165.78   14.20
   4   9   2  171.08   14.40
   4  -9  -2  180.08   15.20
   4   9   2  185.98   14.80
   4   9   2  184.78   14.40
  -4   9  -2  191.38   14.70
  -4   9  -2  173.18   14.00
   5   9  -2   26.20    4.80
   5  -9   2   26.20    4.20
   5  -9   2   23.00    5.80
  -5   9   2   27.60    6.10
   5  -9   2   21.30    5.70
  -5   9   2   19.90    5.20
   5   9  -2   23.20    4.50
  -5  -9  -2   28.10    4.10
   5  -9   2   29.60    7.90
  -5  -9  -2   23.70    3.80
  -5  -9  -2   16.30    3.40
  -5   9   2   18.50    4.60
   5   9  -2   30.80    5.90
   5   9  -2   20.90    4.80
   5   9  -2   22.40    4.90
  -5   9   2   22.10    5.90
  -5  -9  -2   16.20    5.70
   5  -9   2   22.40    5.60
  -5   9  -2   17.50    3.70
   5   9   2   28.10    5.10
   5  -9  -2   21.50    4.80
  -5  -9   2   21.70    3.30
  -5   9  -2   22.80    5.60
  -5  -9   2   26.40    5.00
   5  -9  -2   14.90    5.80
   5   9   2   20.20    4.70
  -5   9  -2   23.00    5.40
   5   9   2   22.60    4.70
   5  -9  -2   26.40    5.60
   5   9   2   25.90    5.70
   5  -9  -2   17.30    5.20
  -5  -9   2   16.80    3.00
   6   9  -2  731.23   50.59
   6  -9   2  685.83   51.29
   6  -9   2  673.83   51.39
  -6   9   2  664.83   50.69
   6  -9   2  746.73   51.29
   6   9  -2  652.63   50.59
  -6  -9  -2  739.63   49.99
   6  -9   2  668.43   50.09
   6   9  -2  672.33   50.49
   6   9  -2  721.83   50.69
   6   9  -2  718.33   51.49
   6  -9   2  707.13   51.49
  -6   9   2  741.33   51.09
   6  -9  -2  738.73   51.69
  -6   9  -2  686.23   49.99
   6  -9  -2  734.33   50.79
   6   9   2  712.23   50.69
  -6   9  -2  753.72   51.09
   6  -9  -2  771.22   51.29
  -6  -9   2  770.32   50.69
   6   9   2  724.43   51.19
   6  -9  -2  757.72   51.09
   6   9   2  736.33   50.79
  -7   9   2   75.79    8.40
   7   9  -2   81.19    8.30
   7   9  -2   85.79    8.60
   7  -9   2   81.69    9.40
  -7   9   2   79.79    8.30
   7   9  -2   68.29    7.80
  -7  -9  -2   80.89    6.90
   7  -9   2   76.79    9.20
   7  -9   2   65.19    8.60
   7   9  -2   80.49    9.60
   7  -9   2   81.19    9.50
   7   9  -2   85.59    8.50
   7  -9   2   75.19    7.00
  -7   9  -2   60.49    7.80
   7   9   2   54.99    7.70
   7  -9  -2   49.60    7.40
   7   9   2   68.69    7.90
   7  -9  -2   65.19    8.60
   7   9   2   70.29    8.80
  -7  -9   2   53.19    7.30
   7  -9  -2   51.69    8.30
   7  -9  -2   73.79    9.40
  -7   9  -2   68.49    8.40
  -7   9  -2   68.29   10.00
   8  -9   2  106.79   11.50
  -8  -9  -2  114.79   12.40
  -8   9   2  104.99   10.30
   8   9  -2   92.89   10.10
   8  -9   2  102.29    8.70
  -8   9   2  112.29   12.70
  -8   9   2  101.19   10.60
   8   9  -2  111.39   10.70
   8  -9   2   95.99   11.70
   8   9  -2   91.39   10.30
   8  -9   2   97.69   11.50
   8  -9   2  114.29   12.30
   8   9  -2   83.49   10.20
  -8  -9   2  120.49   10.70
  -8   9  -2  114.99   10.70
   8  -9  -2   86.39   10.20
   8   9   2  116.39   10.50
  -8   9  -2  131.79   13.30
   8  -9  -2  102.39   11.10
   8  -9  -2  116.89   11.80
  -8   9  -2  112.69   12.60
   8   9   2  113.29   12.00
   8   9   2  118.19    8.80
   8   9   2  101.89   10.30
   9  -9   2   27.30    7.70
   9   9  -2   14.40    5.00
   9  -9   2   12.70    6.90
   9   9  -2   12.70    4.80
   9  -9   2   23.70    6.70
   9   9  -2   25.50    7.40
   9   9  -2   16.10    4.90
  -9   9   2   18.80    4.40
  -9   9   2    9.70    7.20
  -9   9   2   14.40    4.10
   9   9  -2   19.90    5.30
   9  -9  -2   28.40    7.60
   9  -9  -2   17.50    6.50
   9  -9  -2   21.50    6.50
   9   9   2   16.70    8.50
   9   9   2   20.20    5.10
   9  -9  -2   22.60    5.20
   9   9   2   20.90    3.30
   9   9   2   23.40    5.50
  -9   9  -2   26.80    4.80
  10   9  -2  163.98   13.50
  10  -9   2  160.78   15.10
  10   9  -2  133.19   13.00
  10   9  -2  137.79   12.90
  10   9  -2  146.99   15.20
  10  -9   2  157.78   16.40
  10   9  -2  155.58   12.90
  10  -9  -2  142.49   14.60
  10  -9  -2  154.18   20.80
  10  -9  -2  135.19   12.90
  10  -9  -2  140.19   14.40
  10   9   2  162.28   15.40
  10   9   2  141.09   13.10
  10   9   2  142.29   12.90
  10   9   2  148.19   11.30
  11  -9   2   15.20    8.10
  11   9  -2   26.90    5.20
  11   9  -2   10.70    5.20
  11   9  -2   10.40    4.70
  11   9  -2   11.50    7.70
  11   9  -2    7.00    5.30
  11  -9   2    6.70    6.70
  11   9   2   17.10    5.70
  11   9   2   12.10    2.70
  11  -9  -2    7.30    4.70
  11   9   2   17.50    7.40
  11  -9  -2    8.60    6.80
  11   9   2   25.20    5.20
  11  -9  -2   14.60    6.50
  12   9  -2   -2.30    5.20
  12   9  -2    7.00    8.00
  12   9  -2    6.80    6.10
  12  -9   2   13.10    7.70
  12   9  -2    8.10    5.60
  12  -9   2   11.90    8.30
  12   9   2   12.30    4.80
  12   9   2   14.80    5.60
  12  -9  -2   12.70    7.40
  12  -9  -2    4.40    7.10
  12  -9  -2   -5.30    4.10
  12   9   2    2.70    6.80
   0  10  -2  141.69   12.10
   0 -10  -2  125.59   11.40
   0  10   2  130.99   11.80
   0 -10   2  128.79   11.80
   0 -10   2  134.09   12.40
   0 -10  -2  129.59   11.90
   0 -10   2  122.39   11.50
   0  10   2  123.59   11.80
   0 -10  -2  137.39   12.20
   0 -10   2  113.19   11.60
   0 -10  -2  131.69   11.40
   0  10  -2  136.39   11.50
   0  10   2  126.99   11.50
   0  10  -2  119.59   11.90
   0  10  -2  128.39   11.90
   0 -10   2  136.59   11.90
   1 -10   2  462.95   33.30
   1  10  -2  435.96   33.30
  -1 -10  -2  430.86   33.40
   1 -10   2  430.06   33.30
   1 -10   2  435.86   33.20
  -1  10   2  468.85   33.30
   1  10  -2  438.86   33.20
  -1  10   2  452.55   33.60
   1  10  -2  449.86   33.30
   1 -10   2  421.76   33.40
   1  10  -2  430.06   33.50
  -1 -10  -2  456.65   33.00
  -1 -10  -2  448.46   33.70
  -1 -10  -2  449.46   33.10
  -1  10   2  423.86   33.40
   1  10  -2  474.55   33.60
   1 -10   2  448.26   33.60
   1 -10  -2  451.15   33.20
   1 -10  -2  494.75   33.50
  -1 -10   2  474.05   33.20
  -1 -10   2  478.25   33.40
  -1 -10   2  456.95   33.40
   1 -10  -2  474.55   33.50
   1 -10  -2  476.75   33.70
   1 -10  -2  490.95   33.90
  -1  10  -2  455.25   33.10
  -1 -10   2  467.65   33.20
   1  10   2  492.85   33.60
  -1  10  -2  458.35   33.50
   1  10   2  474.45   33.50
   1  10   2  485.75   33.50
  -1 -10   2  454.85   33.70
   1  10   2  484.15   33.70
  -1  10  -2  452.05   33.60
   2 -10   2   88.09    9.70
   2 -10   2   83.79    9.50
   2  10  -2  103.99   10.10
   2 -10   2   82.59    9.50
  -2 -10  -2   94.29    8.90
   2 -10   2   85.79    9.80
   2  10  -2   94.59    9.30
  -2 -10  -2   97.49   10.10
  -2  10   2   87.89    9.50
   2  10  -2  100.69    9.80
  -2  10   2   88.19    9.80
   2  10  -2   87.79    9.20
   2 -10   2   85.89    9.50
   2  10  -2   91.49    9.60
  -2  10   2   81.09    9.40
   2 -10  -2   86.59    9.40
  -2 -10   2  100.89    9.40
   2  10   2   97.59    9.70
  -2  10  -2   94.39   10.00
  -2  10  -2   88.29    9.90
  -2  10  -2   98.59    9.80
  -2 -10   2   90.69    9.20
   2 -10  -2  104.09    9.80
  -2 -10   2   94.59    9.40
   2  10   2  102.29    9.60
   2 -10  -2   91.99    9.90
   2  10   2  101.79    9.90
   2 -10  -2  100.39    9.60
  -2 -10   2   89.69   10.00
  -2  10  -2   99.59    9.10
   2  10   2   84.69    9.60
   3  10  -2   14.70    5.30
  -3  10   2   10.30    5.10
   3  10  -2   14.00    4.90
   3  10  -2   12.00    4.50
   3  10  -2   12.30    4.50
  -3  10   2   14.20    5.30
   3 -10   2   11.90    4.40
  -3  10   2   11.70    4.80
  -3 -10  -2   12.00    4.20
  -3  10   2   13.00    5.00
  -3 -10  -2   17.70    4.10
   3  10  -2    7.50    4.50
   3 -10   2   18.10    5.10
  -3 -10  -2    6.60    4.70
   3 -10   2    6.50    4.90
   3 -10  -2   32.30    6.00
  -3 -10   2   37.10    6.40
   3  10   2   32.00    6.10
   3 -10  -2   32.70    5.60
   4 -10   2  247.28   24.60
  -4 -10  -2  234.88   19.50
   4  10  -2  247.28   20.30
  -4 -10  -2  281.97   19.70
   4  10  -2  241.08   20.40
   4  10  -2  265.57   20.20
   4 -10   2  248.28   20.70
  -4  10   2  254.37   20.50
  -4  10   2  238.98   20.60
   4  10  -2  246.08   20.70
   4 -10   2  270.47   20.90
  -4 -10  -2  280.07   20.10
   4  10  -2  223.98   19.80
  -4  10   2  255.17   20.30
   4 -10   2  242.98   19.90
   4 -10  -2  277.07   21.40
  -4  10  -2  292.37   21.10
  -4 -10   2  288.97   19.90
   4 -10  -2  277.37   20.70
  -4  10  -2  255.77   20.50
  -4 -10   2  280.37   20.30
   4  10   2  290.37   20.90
   4 -10  -2  274.07   20.70
  -4 -10   2  243.88   19.30
   4  10   2  258.27   20.30
   4  10   2  289.77   20.90
   4 -10  -2  304.27   21.20
   4  10   2  271.87   20.40
  -4  10  -2  255.27   19.60
   5  10  -2  266.77   21.50
   5  10  -2  263.97   21.90
  -5  10   2  256.47   21.90
  -5 -10  -2  284.17   21.00
   5 -10   2  243.88   22.40
   5 -10   2  283.77   22.40
   5  10  -2  249.58   22.30
  -5 -10  -2  246.78   20.60
   5  10  -2  278.27   21.60
  -5  10   2  253.07   21.60
   5 -10   2  267.17   22.30
  -5  10   2  270.37   22.10
  -5 -10  -2  299.17   21.20
   5  10  -2  247.18   21.50
   5 -10   2  267.07   21.30
  -5 -10   2  292.17   20.50
  -5  10  -2  287.67   21.20
   5  10   2  308.97   22.20
  -5  10  -2  317.17   22.80
   5  10   2  297.07   21.80
   5  10   2  303.47   22.40
  -5 -10   2  306.37   21.70
   5 -10  -2  329.87   22.40
   5 -10  -2  283.97   22.80
   5 -10  -2  310.47   22.00
   5 -10  -2  322.77   22.40
  -5  10  -2  332.47   22.60
   5  10   2  320.17   22.00
   6 -10   2   36.80    5.60
   6  10  -2   51.19    6.60
   6 -10   2   41.10    7.60
  -6  10   2   40.90    7.00
   6 -10   2   52.39    8.00
   6  10  -2   46.80    7.00
   6  10  -2   37.20    7.50
  -6  10   2   48.50    7.50
  -6 -10  -2   44.10    5.40
  -6 -10  -2   42.00    4.80
   6  10  -2   47.10    6.60
   6 -10   2   50.09    7.60
  -6 -10  -2   43.40    4.40
   6  10  -2   31.80    6.40
   6 -10  -2   59.09    7.70
   6  10   2   53.59    6.90
  -6  10  -2   55.59    8.50
  -6  10  -2   55.89    6.00
  -6  10  -2   55.49    7.60
   6 -10  -2   44.00    6.90
   6  10   2   54.99    7.20
   6 -10  -2   61.09    7.80
  -6  10  -2   50.69    7.40
   6  10   2   52.29    7.20
   6  10   2   57.59    7.80
  -6 -10   2   63.69    7.10
   7  10  -2   30.10    5.90
   7  10  -2   47.80    6.50
   7 -10   2   40.30    8.00
  -7 -10  -2   35.40    8.00
   7  10  -2   33.60    6.30
   7 -10   2   32.30    7.40
  -7  10   2   37.30    6.50
   7  10  -2   34.90    7.80
  -7  10   2   42.40    7.20
   7 -10   2   47.90    8.70
   7  10  -2   34.20    6.30
  -7  10   2   30.50    8.10
  -7 -10  -2   30.10    4.70
   7 -10   2   34.60    5.00
   7 -10   2   40.80    7.90
   7 -10  -2   41.60    7.20
   7  10   2   45.20    7.60
  -7  10  -2   49.80    7.60
   7 -10  -2   45.10    7.30
  -7  10  -2   49.70    8.70
   7  10   2   48.50    6.90
   7 -10  -2   36.70    7.80
  -7 -10   2   48.80    6.60
   7 -10  -2   37.00    6.20
  -7  10  -2   35.20    6.60
   7  10   2   48.10    6.80
  -8  10   2   21.50    7.90
   8  10  -2   13.20    6.90
   8 -10   2   15.10    6.90
  -8  10   2   23.10    6.00
   8 -10   2   19.00    6.90
   8 -10   2   14.50    7.80
   8  10  -2   15.50    5.00
   8  10  -2   15.70    5.10
   8  10  -2   14.10    5.30
   8 -10   2   14.80    3.50
   8  10  -2   18.60    5.40
  -8  10   2   16.60    5.50
  -8 -10  -2   25.30    7.60
   8 -10  -2    3.20    5.70
   8  10   2    8.20    5.00
  -8  10  -2   11.40    5.90
  -8  10  -2   -1.50    5.30
   8  10   2    7.80    5.20
   8 -10  -2    7.10    6.30
   8 -10  -2    5.40    4.80
  -8 -10   2    4.50    4.90
   8  10   2    2.50    5.90
   9  10  -2   99.19   10.20
  -9  10   2  106.59   10.60
   9  10  -2  100.09   10.00
  -9  10   2  106.89   10.00
   9 -10   2   98.09    8.00
   9  10  -2   94.49   10.20
   9  10  -2   86.19    9.80
   9 -10   2   88.69   11.10
   9  10  -2   94.39   11.90
   9 -10   2  110.89   12.30
  -9  10  -2   81.19    9.40
   9 -10  -2   99.39   11.30
   9 -10  -2   98.29   10.10
   9 -10  -2   97.29   11.40
   9  10   2   87.69    9.90
   9  10   2   98.69   11.50
   9  10   2   89.39   10.20
  10  10  -2    4.70    5.20
  10  10  -2    5.60    5.20
  10  10  -2    2.90    7.30
  10  10  -2   17.40    5.30
  10 -10   2   -0.40    6.40
  10  10  -2   -1.20    4.80
  10 -10   2    1.80    7.20
  10  10   2    1.80    5.30
  10 -10  -2    6.50    6.40
 -10  10  -2   -0.80    3.30
  10 -10  -2    0.90    4.50
  10  10   2   10.70    5.20
  10 -10  -2    4.20    6.70
  10  10   2    6.80    6.60
 -10  10  -2    1.10    3.60
  11 -10   2   13.60    8.40
  11  10  -2   17.70    8.50
  11  10  -2    2.10    5.50
  11 -10   2    4.90    7.60
  11  10  -2   16.90    5.30
  11  10  -2    5.50    5.40
  11  10  -2   14.30    5.80
  11 -10  -2    4.20    7.10
  11 -10  -2   -2.70    4.50
  11  10   2    9.30    7.10
  11  10   2    6.00    5.60
  11  10   2   14.70    5.50
  11 -10  -2   10.20    7.70
   0 -11  -2   32.60    6.50
   0 -11  -2   34.70    6.20
   0 -11  -2   39.00    6.80
   0  11  -2   31.60    6.30
   0 -11   2   33.50    6.40
   0  11  -2   39.80    6.60
   0 -11   2   36.70    6.40
   0 -11   2   35.90    6.10
   0 -11   2   38.90    6.10
   0  11   2   30.90    6.20
   0 -11   2   41.20    7.00
   0 -11  -2   33.60    5.90
   0  11   2   31.20    6.10
   0  11  -2   28.40    5.90
   1 -11   2   46.10    6.70
   1  11  -2   46.40    6.90
   1  11  -2   52.59    7.00
  -1  11   2   58.39    7.30
   1  11  -2   48.00    7.20
   1 -11   2   55.29    7.30
  -1 -11  -2   65.79    7.90
   1 -11   2   28.90    6.00
  -1  11   2   38.70    6.50
  -1 -11  -2   45.90    6.60
  -1 -11  -2   51.89    7.80
  -1 -11  -2   41.20    6.70
   1 -11   2   38.40    6.50
   1  11  -2   39.70    6.60
   1 -11   2   56.99    7.00
   1  11  -2   58.19    7.80
   1  11   2   47.60    7.10
  -1 -11   2   45.00    6.60
  -1 -11   2   39.80    6.90
  -1  11  -2   45.40    7.00
  -1 -11   2   48.80    7.10
   1  11   2   49.20    7.00
   1  11   2   45.20    6.80
   1  11   2   43.40    7.20
   1 -11  -2   46.50    7.00
   1 -11  -2   46.50    7.40
  -1 -11   2   43.90    7.30
  -1 -11   2   44.40    6.50
  -1  11  -2   44.60    6.50
   1 -11  -2   41.60    6.70
  -1  11  -2   47.80    7.30
   2  11  -2  374.76   27.10
   2  11  -2  363.36   26.70
  -2 -11  -2  398.06   26.50
   2 -11   2  315.97   26.50
  -2 -11  -2  357.46   26.20
   2 -11   2  328.27   26.60
  -2  11   2  322.27   26.70
   2 -11   2  322.97   26.50
   2  11  -2  340.67   26.30
  -2 -11  -2  370.66   26.80
  -2  11   2  316.77   26.40
   2  11  -2  368.26   26.90
   2  11  -2  342.47   26.80
   2 -11  -2  340.47   26.50
   2  11   2  343.97   26.70
  -2 -11   2  359.86   27.30
  -2  11  -2  372.16   26.30
   2 -11  -2  360.36   26.70
   2  11   2  364.96   26.90
   2  11   2  357.46   27.20
  -2 -11   2  378.56   26.70
   2 -11  -2  330.07   26.80
  -2  11  -2  393.06   27.50
   2  11   2  359.16   26.90
   2 -11  -2  322.77   26.70
  -2 -11   2  384.26   26.40
  -2 -11   2  379.46   26.70
   3  11  -2   36.50    5.80
  -3 -11  -2   31.90    5.30
   3 -11   2   27.10    6.10
   3 -11   2   37.10    6.10
   3  11  -2   35.10    6.30
   3  11  -2   31.30    5.60
  -3  11   2   35.10    6.30
   3 -11   2   38.10    5.90
  -3  11   2   37.10    6.10
   3  11   2   13.90    5.40
   3  11   2   17.70    5.80
   3  11   2   18.50    5.50
  -3 -11   2   14.00    6.00
   3 -11  -2    9.80    5.30
  -3  11  -2   13.70    4.50
  -3 -11   2   15.80    5.20
   3 -11  -2   11.60    5.40
  -3 -11   2   14.70    4.30
   3 -11  -2   16.10    5.40
  -3  11  -2   19.60    6.20
  -3 -11   2   12.90    5.40
  -3  11  -2   15.80    6.00
   3  11   2   15.10    5.90
   4 -11   2   18.60    6.00
  -4  11   2   24.40    6.60
   4 -11   2   17.90    5.80
  -4 -11  -2   29.20    5.80
   4  11  -2   21.00    5.30
   4 -11   2   21.30    5.00
   4  11  -2   28.10    6.60
  -4  11   2   21.30    7.30
   4  11  -2   15.10    5.40
  -4 -11  -2   23.30    4.80
   4  11  -2   25.50    6.10
   4  11  -2   19.20    5.30
  -4  11   2   16.40    5.20
  -4 -11  -2   16.10    4.70
   4 -11  -2   16.00    6.30
  -4  11  -2   11.20    4.20
   4 -11  -2   13.90    5.60
  -4 -11   2   18.70    5.40
   4  11   2   18.80    5.50
  -4 -11   2   14.60    4.30
  -4  11  -2   13.30    5.70
   4 -11  -2   16.50    5.70
   4  11   2   24.20    6.40
   4  11   2   15.30    5.50
   4 -11  -2   25.20    5.90
   4  11   2   20.50    5.80
   5  11  -2   62.99    7.20
   5  11  -2   48.60    6.60
   5 -11   2   43.00    6.20
   5 -11   2   49.60    8.20
   5  11  -2   54.29    8.00
   5 -11   2   58.39    7.60
   5 -11   2   52.39    8.10
  -5 -11  -2   50.19    5.70
  -5 -11  -2   50.99    8.50
   5  11  -2   50.69    7.70
   5  11  -2   37.60    7.20
  -5 -11  -2   45.70    6.20
  -5  11   2   33.00    7.40
  -5  11   2   49.90    8.60
  -5 -11  -2   46.10    5.80
  -5  11   2   49.90    7.00
   5 -11   2   37.30    7.60
   5 -11  -2   35.90    6.80
  -5 -11   2   36.80    5.50
  -5  11  -2   26.60    8.40
  -5  11  -2   43.70    6.00
  -5 -11   2   41.50    6.60
   5 -11  -2   40.40    7.40
   5  11   2   37.80    7.20
   5 -11  -2   46.50    8.90
   5 -11  -2   27.20    7.60
   5 -11  -2   48.20    7.50
   5  11   2   41.50    7.40
   5  11   2   39.30    6.80
  -5 -11   2   35.40    5.10
   5  11   2   35.50    6.90
  -5  11  -2   50.49    7.90
   6  11  -2   15.30    5.00
   6 -11   2   20.50    4.60
   6  11  -2   24.70    6.90
  -6 -11  -2   20.80    4.30
   6  11  -2   19.20    5.60
   6 -11   2    6.20    6.50
  -6  11   2   19.20    7.40
  -6 -11  -2   17.00    3.20
  -6  11   2   11.20    5.10
  -6 -11  -2   17.00    3.20
   6  11  -2   16.70    5.80
  -6  11   2   22.60    6.30
   6 -11   2   24.10    6.50
   6 -11   2   29.60    7.30
  -6  11   2   16.20    5.40
  -6 -11  -2   23.10    7.30
   6  11  -2   21.80    5.30
  -6 -11   2    6.00    4.80
  -6  11  -2   11.50    6.70
   6 -11  -2    9.20    7.20
  -6  11  -2   10.90    5.90
   6  11   2    3.70    4.80
  -6  11  -2    6.50    4.10
   6 -11  -2    8.20    5.20
   6  11   2    2.00    5.00
   6  11   2   14.00    5.50
   6  11   2    9.60    6.00
   6 -11  -2   10.70    6.70
   7  11  -2  113.59   12.00
   7  11  -2  124.39   12.10
   7  11  -2  128.09   12.60
   7 -11   2  105.59   11.20
   7 -11   2  138.89   14.40
  -7 -11  -2  120.89   10.80
  -7  11   2  135.39   13.50
   7  11  -2  111.19   12.40
  -7  11   2  111.89   12.70
   7  11  -2  119.19   13.40
   7 -11   2  125.09   13.40
   7 -11  -2  125.49   12.40
  -7  11  -2  127.29   12.60
   7  11   2  134.39   12.80
  -7 -11   2  135.59   12.20
   7  11   2  131.99   12.80
  -7  11  -2  140.29   12.90
   7  11   2  125.99   13.40
   7  11   2  146.29   12.90
   7 -11  -2  129.89   13.50
   7 -11  -2  138.39   13.40
   8  11  -2  143.99   13.00
   8 -11   2  114.69   10.90
  -8  11   2  139.99   13.10
   8  11  -2  127.79   12.20
   8  11  -2  124.99   12.50
   8 -11   2  129.59   13.80
   8  11  -2  155.68   14.70
   8  11  -2  118.89   12.20
  -8  11   2  139.29   12.60
   8 -11   2  145.99   14.80
  -8 -11  -2  127.69   10.50
   8  11   2  126.99   13.70
  -8 -11   2  111.29   11.70
  -8  11  -2  130.19   12.80
   8  11   2  121.19   12.60
   8  11   2  115.39   13.00
   8  11   2  115.49   12.50
  -8  11  -2  111.29   12.50
   8 -11  -2  122.09   13.30
   8 -11  -2  117.69   13.00
   8 -11  -2  106.59   11.80
   9  11  -2   59.79    9.60
   9 -11   2   51.29    5.40
   9 -11   2   49.30    8.90
   9  11  -2   49.90    8.40
   9  11  -2   58.59    7.70
  -9  11   2   63.59    7.70
   9  11  -2   52.29    7.80
   9 -11   2   55.39    9.80
  -9  11   2   57.99    7.90
   9  11  -2   56.59    7.50
  -9  11  -2   40.00    7.50
   9 -11  -2   40.50    7.40
   9 -11  -2   51.09    9.10
   9 -11  -2   45.30    8.80
   9  11   2   28.60    8.10
   9  11   2   40.20    7.60
  -9  11  -2   36.90    7.50
  10  11  -2    7.50    8.00
  10 -11   2    6.50    7.00
  10  11  -2   -9.00    5.20
 -10  11   2    0.00    4.10
  10  11  -2    4.00    5.80
  10  11  -2    5.70    5.30
  10 -11   2    0.90    7.70
 -10  11  -2    5.90    4.70
  10 -11  -2    1.60    6.50
  10  11   2   11.40    5.90
  10  11   2    1.10    6.00
  10 -11  -2   -0.60    6.80
  10  11   2    9.30    7.40
  10 -11  -2   -1.50    4.90
 -10  11  -2    3.90    4.60
  11 -11   2   17.00    7.80
  11  11  -2   -3.90    5.60
  11  11  -2   21.20    5.60
  11  11  -2   18.20    8.80
  11  11  -2   13.00    5.90
  11  11   2   27.30    6.30
  11  11   2   12.50    6.50
  11 -11  -2    3.10    5.00
  11 -11  -2   21.50    7.50
  11 -11  -2   10.90    8.00
  11  11   2   14.30    8.10
   0 -12   2  112.49   11.70
   0  12  -2  114.59   12.60
   0 -12  -2  116.59   12.10
   0  12  -2  119.69   11.70
   0  12  -2  117.59   12.00
   0 -12   2  111.69   12.20
   0 -12  -2  131.29   13.00
   0  12   2  128.49   12.00
   0 -12   2  113.79   12.20
   0 -12  -2  113.49   11.50
   0  12   2  119.79   12.10
   1 -12   2   64.79    8.00
   1  12  -2   47.60    7.60
  -1 -12  -2   58.59    7.60
   1 -12   2   68.19    8.50
   1 -12   2   58.39    8.40
  -1  12   2   42.00    7.60
   1  12  -2   67.29    8.40
  -1  12   2   58.09    7.70
   1 -12   2   60.69    9.80
  -1 -12  -2   55.99    7.70
   1  12  -2   47.60    7.50
   1 -12   2   51.99    7.70
  -1 -12   2   51.39    7.60
   1 -12  -2   60.99    8.80
   1  12   2   43.00    7.70
  -1  12  -2   44.40    7.90
   1 -12  -2   49.20    7.60
   1  12   2   58.29    7.70
  -1 -12   2   52.69    8.20
  -1  12  -2   48.40    7.10
  -1 -12   2   41.00    6.90
   1 -12  -2   38.60    7.90
   2 -12   2   42.00    7.60
  -2 -12  -2   40.40    6.60
   2 -12   2   30.60    6.90
   2 -12   2   29.30    6.80
   2  12  -2   31.30    6.70
   2  12  -2   32.80    7.10
   2  12  -2   47.50    7.30
  -2 -12  -2   37.60    7.50
   2 -12   2   29.10   11.00
  -2  12   2   34.70    7.10
   2  12  -2   32.80    6.40
   2 -12   2   34.20    6.70
  -2 -12  -2   38.10    6.30
  -2 -12  -2   38.80    7.60
  -2  12   2   14.70    7.70
  -2  12   2   35.20    6.70
   2  12   2   44.90    7.90
   2 -12  -2   43.20    6.90
   2 -12  -2   42.20    7.90
   2  12   2   37.50    6.90
  -2  12  -2   25.10    8.20
   2 -12  -2   34.00    6.70
  -2 -12   2   34.90    6.40
   2 -12  -2   30.80    7.00
  -2  12  -2   33.70    8.30
  -2  12  -2   35.60    6.10
  -2 -12   2   39.40    7.30
   3 -12   2   45.80    7.70
   3  12  -2   42.10    7.50
  -3 -12  -2   27.70    9.20
   3 -12   2   44.00    7.40
   3  12  -2   33.30    6.80
  -3 -12  -2   39.00    6.50
  -3 -12  -2   42.50    7.50
  -3  12   2   43.60    8.30
   3 -12   2   40.00    8.00
   3 -12   2   48.20    8.10
  -3  12   2   39.90    7.10
  -3  12   2   64.19   10.30
   3  12  -2   29.00    7.10
  -3 -12  -2   46.10    6.80
   3 -12   2   46.30    7.30
  -3  12   2   50.09    7.90
   3  12  -2   47.30    7.20
   3 -12  -2   41.90    7.30
   3 -12  -2   43.50    7.40
   3  12   2   46.40    7.50
   3 -12  -2   42.40   12.50
   3 -12  -2   51.39    8.50
   3  12   2   47.50    7.70
  -3  12  -2   40.20    8.00
  -3 -12   2   47.30    8.20
   3  12   2   64.89    8.20
  -3  12  -2   38.40    7.60
  -3  12  -2   62.09    8.70
  -3 -12   2   48.10    7.30
  -3  12  -2   48.70    6.70
   3 -12  -2   46.70    7.70
  -3 -12   2   51.49    6.60
   4 -12   2  223.48   20.70
  -4  12   2  215.68   20.00
   4  12  -2  212.88   19.50
   4  12  -2  220.38   20.20
  -4 -12  -2  220.58   19.00
  -4 -12  -2  209.18   19.10
  -4 -12  -2  228.68   19.60
   4 -12   2  222.58   20.70
  -4  12   2  213.48   20.90
   4  12  -2  208.38   20.20
   4 -12   2  215.58   20.60
  -4 -12  -2  222.58   21.20
   4  12  -2  215.18   19.60
  -4  12   2  210.88   22.50
   4 -12   2  194.88   19.90
   4 -12   2  214.78   19.50
   4  12   2  286.67   20.30
  -4 -12   2  291.77   21.80
   4 -12  -2  270.67   21.00
   4 -12  -2  307.97   22.10
  -4  12  -2  283.87   20.60
  -4 -12   2  282.27   19.10
   4  12   2  257.47   20.50
  -4  12  -2  272.37   19.40
   4 -12  -2  267.47   20.40
   4 -12  -2  277.77   21.40
   4  12   2  297.47   20.60
   4 -12  -2  265.17   20.30
  -4 -12   2  277.57   19.50
  -4  12  -2  278.77   21.50
   4  12   2  295.27   20.80
  -4  12  -2  257.37   20.80
   5 -12   2   22.80    5.50
   5  12  -2   22.10    7.90
  -5 -12  -2   21.80    5.90
   5 -12   2   19.60    6.90
   5  12  -2   20.80    6.90
  -5  12   2   14.40    5.60
  -5  12   2   10.20    7.80
  -5 -12  -2   22.00    5.00
  -5 -12  -2   17.60    4.80
   5 -12   2   26.50    6.50
  -5  12   2   12.90    7.00
   5  12  -2   13.70    5.50
   5  12  -2   21.00    5.80
   5  12  -2   17.50    6.00
  -5 -12   2   20.30    4.50
   5 -12  -2   25.70    6.90
   5  12   2   27.60    7.00
   5  12   2   28.30    6.40
   5 -12  -2   24.70    8.50
   5  12   2   21.40    6.80
   5  12   2   25.60    6.60
   5 -12  -2   21.20    6.60
  -5 -12   2   22.20    5.00
  -5  12  -2   24.50    6.90
  -5  12  -2   25.50    6.70
   5 -12  -2   25.20    6.50
  -5 -12   2   11.20    3.00
  -5  12  -2   27.00    5.30
  -6  12   2   11.50    5.90
  -6 -12  -2   22.20    4.60
   6  12  -2   16.90    6.40
  -6 -12  -2   15.10    3.70
   6 -12   2   20.50    7.20
  -6 -12  -2   16.70    3.90
   6  12  -2   14.10    7.10
   6 -12   2   14.40    5.00
   6  12  -2   12.40    5.60
   6  12  -2   20.60    5.80
  -6  12   2   21.20    8.30
   6 -12   2   15.90    6.70
  -6  12   2   19.70    6.80
   6  12  -2   20.70    5.80
  -6  12  -2   14.80    4.90
   6  12   2   15.30    6.30
   6  12   2   13.40    5.90
   6 -12  -2    4.10    5.30
   6 -12  -2   12.20    6.60
  -6  12  -2    8.70    7.60
  -6 -12   2   13.40    2.70
   6 -12  -2   14.20    6.60
  -6 -12   2   16.40    2.90
   6  12   2   11.30    6.00
   6  12   2    1.30    6.20
  -6  12  -2   11.00    6.50
   7  12  -2   20.40    5.70
  -7  12   2   28.40    7.20
   7  12  -2   24.90    8.10
   7 -12   2   23.10    5.20
   7  12  -2   25.70    6.60
   7  12  -2   17.50    6.50
   7 -12   2   24.90    7.70
   7 -12   2   19.50    7.50
  -7  12  -2   25.00    8.70
   7  12   2   25.00    6.90
   7  12   2   22.10    6.80
   7 -12  -2   23.40    6.50
   7 -12  -2   26.90    7.60
   7  12   2   16.60    7.40
   7 -12  -2   20.20    7.30
  -7  12  -2   30.60    7.50
  -7  12  -2   20.90    5.20
   8 -12   2  194.18   19.50
   8  12  -2  202.28   17.30
  -8 -12  -2  200.58   15.90
   8  12  -2  222.18   18.10
   8  12  -2  212.98   18.00
   8  12  -2  194.38   19.40
   8 -12   2  199.98   19.10
  -8  12   2  242.28   18.60
   8 -12  -2  200.48   19.20
   8 -12  -2  222.98   18.90
  -8  12  -2  198.68   18.10
   8  12   2  195.88   18.00
   8  12   2  195.08   17.90
   8  12   2  201.78   19.10
  -9  12   2   22.80    6.60
   9 -12   2    4.90    7.70
  -9  12   2   23.90    7.00
   9  12  -2   31.50    6.50
   9  12  -2    2.10    5.90
   9  12  -2   11.90    6.60
   9  12  -2   14.10    5.80
   9  12  -2   24.00    8.50
   9 -12   2   22.10    8.00
   9 -12   2   21.50    4.00
   9  12   2    6.80    7.00
  -9 -12   2   11.10    5.90
   9 -12  -2   20.10    7.60
   9 -12  -2    7.50    7.60
   9 -12  -2    3.20    5.40
   9  12   2    9.20    7.60
  -9  12  -2   13.40    6.70
  -9  12  -2   14.00    6.80
  10 -12   2   -2.90    7.40
 -10  12   2    1.40    5.00
  10  12  -2    2.50    7.80
  10  12  -2    7.50    5.50
 -10  12  -2    7.20    5.80
  10 -12  -2   -1.00    5.30
  10  12   2   10.80    6.70
  10 -12  -2   20.50    7.90
  10 -12  -2    5.80    7.90
  10  12   2    9.10    8.10
 -10  12  -2   15.60    5.80
   0 -13  -2   -2.30    5.20
   0 -13  -2   -0.70    6.10
   0 -13   2    5.00    5.90
   0 -13   2   10.10    6.30
   0  13  -2    5.50    5.70
   0  13  -2    3.60    5.50
   0 -13   2   -3.00    5.30
   0  13  -2    2.90    5.50
   0 -13   2    9.10    5.70
   0  13   2    3.60    5.40
   0 -13  -2    0.90    6.20
   0 -13   2   -1.30    5.60
   0  13   2   -0.50    6.10
   0  13   2   -2.10    5.40
   0  13   2   -1.20    5.70
   1 -13   2  177.08   16.90
   1 -13   2  169.58   15.90
   1  13  -2  166.68   15.90
  -1  13   2  170.98   15.60
   1  13  -2  171.98   16.00
  -1 -13  -2  166.08   16.70
   1 -13   2  190.48   16.60
   1 -13   2  173.48   16.90
  -1 -13  -2  204.18   16.60
  -1  13   2  177.98   16.50
  -1 -13  -2  190.28   15.90
  -1  13   2  161.58   15.90
   1  13  -2  148.59   15.70
   1 -13   2  167.78   16.40
  -1  13   2  159.78   16.60
   1  13  -2  165.08   16.60
   1  13   2  167.58   16.50
  -1 -13   2  175.38   15.20
  -1  13  -2  172.38   15.60
   1  13   2  189.08   16.50
  -1  13  -2  176.88   16.90
  -1  13  -2  177.98   16.40
   1 -13  -2  173.18   17.00
  -1 -13   2  211.98   18.00
  -1 -13   2  164.88   17.40
  -1 -13   2  180.28   16.70
   1 -13  -2  179.38   16.70
   1  13   2  167.68   16.00
   1 -13  -2  169.38   16.30
  -2  13   2  107.39   11.20
  -2 -13  -2   97.09   10.30
   2 -13   2   99.69   11.80
  -2  13   2  111.09   11.60
   2  13  -2  119.99   13.00
   2 -13   2  130.69   11.90
  -2  13   2  110.69   11.90
  -2 -13  -2  117.39   11.40
   2  13  -2   92.89   10.90
   2  13  -2  109.09   11.70
   2 -13   2  107.99   11.50
   2  13  -2   91.79   12.00
   2 -13   2  104.29   11.60
  -2  13   2  106.09   12.00
  -2 -13  -2  115.29   12.40
   2 -13   2  117.29   11.60
   2  13   2   71.19   10.50
  -2  13  -2   79.89   10.00
  -2  13  -2   85.09   11.40
   2 -13  -2   87.39   11.80
   2 -13  -2   83.09   10.90
   2 -13  -2   91.99   10.70
  -2  13  -2   85.99   11.20
   2 -13  -2   98.29   11.50
   2  13   2   94.89   11.00
  -2  13  -2   83.59   10.90
   2  13   2   88.79   10.90
   2 -13  -2   83.89   10.60
  -2 -13   2  105.69   13.00
   2  13   2   92.79   11.90
  -2 -13   2   77.59    9.90
  -2 -13   2   92.19   11.70
  -3 -13  -2   89.99   10.90
   3  13  -2   98.09   10.50
   3  13  -2   80.39   10.70
  -3 -13  -2   92.59   10.10
   3 -13   2   81.89   10.60
  -3  13   2  101.29   10.80
   3 -13   2   67.79   10.30
  -3 -13  -2   98.39   10.50
   3 -13   2   79.79   10.30
   3  13  -2   95.59   11.30
  -3  13   2   84.69   11.40
   3  13  -2   83.89   10.70
  -3  13   2   83.29   11.00
   3  13  -2  103.69   12.60
   3  13   2  104.79   11.20
   3 -13  -2   94.89   11.40
   3 -13  -2   87.49   10.60
  -3 -13   2  105.19   10.80
  -3  13  -2  108.49   11.60
  -3  13  -2  101.69   12.20
   3  13   2   88.69   10.70
  -3  13  -2   97.49   10.20
   3  13   2   96.29   11.30
   3 -13  -2  116.79   12.10
   3 -13  -2   89.59   10.70
   3  13   2   98.09   11.20
  -3 -13   2  118.49   11.30
  -3 -13   2   97.49   10.40
   4  13  -2   19.80    8.00
   4  13  -2    0.30    5.90
  -4  13   2   15.70    7.00
   4  13  -2   20.60    6.90
   4 -13   2   10.40    6.30
   4  13  -2    4.30    5.70
  -4  13   2   10.80    5.70
  -4 -13  -2   14.00    5.20
   4 -13   2    6.10    6.40
   4 -13   2   14.70    5.70
  -4 -13  -2    6.90    5.90
  -4  13   2    9.00    6.60
   4  13  -2   14.90    5.50
  -4 -13  -2    8.30    5.20
   4  13   2   10.90    6.50
   4 -13  -2    4.60    6.50
   4  13   2   14.70    9.50
   4 -13  -2    7.10    7.00
  -4 -13   2   12.50    5.30
   4  13   2   12.80    6.60
   4  13   2    9.00    6.30
  -4  13  -2    7.00    6.90
  -4 -13   2    6.60    5.80
   4 -13  -2    4.60    6.20
  -4  13  -2    9.70    4.90
  -4  13  -2    7.10    6.80
  -4 -13   2    8.00    5.40
   5  13  -2   45.30    7.50
  -5 -13  -2   55.19    7.10
   5 -13   2   56.29    7.80
  -5 -13  -2   51.49    7.00
   5  13  -2   50.39    9.00
   5 -13   2   41.20    9.30
  -5  13   2   52.09    9.30
   5  13  -2   48.40    7.90
   5  13  -2   51.29    9.00
   5 -13   2   50.39    8.70
  -5 -13  -2   47.00    7.60
  -5  13   2   39.90    9.20
  -5  13   2   47.00    8.00
   5  13  -2   57.19    9.10
   5 -13  -2   70.49    9.20
  -5  13  -2   39.90    6.90
  -5 -13   2   48.00    6.50
   5  13   2   47.10    8.30
   5 -13  -2   49.10    8.70
  -5 -13   2   58.99    8.10
  -5  13  -2   40.30    8.40
  -5  13  -2   49.30    8.90
   5  13   2   49.80    9.00
   5 -13  -2   42.50   10.10
   6 -13   2   32.10    6.50
   6  13  -2   28.40    7.00
   6 -13   2   39.40    8.30
   6  13  -2   30.10    6.50
   6 -13   2   40.90    8.60
   6  13  -2   46.30    8.40
  -6 -13  -2   34.60    6.80
  -6  13   2   33.30    7.20
  -6 -13  -2   34.80    5.90
  -6  13   2   55.49    9.30
  -6 -13  -2   32.30    5.30
  -6  13   2   35.40    8.30
   6  13  -2   39.40    8.80
  -6  13  -2   56.69    9.00
   6  13   2   34.50    8.40
  -6 -13   2   39.50    4.40
   6 -13  -2   30.70    7.90
  -6 -13   2   40.30    8.00
  -6  13  -2   36.70    6.40
  -6  13  -2   42.30    8.60
  -6 -13   2   32.30    4.30
   6 -13  -2   40.70    8.30
   6  13   2   38.60    7.80
  -7  13   2  115.39   12.40
   7  13  -2   97.19   11.60
   7  13  -2   99.09   12.70
  -7 -13  -2  101.59   10.20
   7 -13   2  107.99   11.10
  -7  13   2  107.49   12.00
   7  13  -2   95.69   10.90
   7 -13   2   95.99   12.20
   7 -13   2  101.39   12.20
   7  13   2  102.49   12.40
  -7  13  -2  108.59   10.80
   7 -13  -2   95.39   12.00
   7 -13  -2   86.09   11.70
   7  13   2   91.59   11.20
  -7  13  -2   91.39   11.60
  -7  13  -2  124.29   12.70
   8 -13   2   16.60    4.90
   8 -13   2    9.60    8.60
   8  13  -2   13.10    5.90
   8  13  -2    6.20    8.00
   8  13  -2    2.90    7.20
  -8  13   2    1.30   11.20
   8  13  -2   14.50    6.70
  -8  13   2   14.60    7.30
  -8 -13  -2    6.60    4.30
   8 -13   2   13.40    8.10
  -8  13  -2   11.60    7.20
   8  13   2    9.60    7.10
  -8  13  -2   18.20    7.90
   8 -13  -2   13.70    7.80
   8 -13  -2    5.80    7.60
  -8 -13   2   12.90    6.00
   8  13   2   13.80    8.10
  -9  13   2   19.60    7.20
   9  13  -2    7.60    9.50
   9  13  -2   21.30    6.50
   9 -13   2   16.50    8.00
   9 -13  -2   23.60    8.20
  -9 -13   2   24.00    6.40
   9 -13  -2   16.40    8.00
   9  13   2   21.20    8.40
   9  13   2   22.10    7.70
  -9  13  -2   23.10    7.30
   0 -14  -2   34.90    7.60
   0  14   2   35.50    8.90
   0 -14  -2   51.99    9.40
   0  14  -2   44.70    8.00
   0 -14   2   56.29    9.10
   0 -14   2   56.69    9.10
   0 -14   2   52.89    9.10
   0 -14  -2   53.69    8.80
   0 -14   2   49.60    8.10
   0  14   2   41.90    8.10
  -1 -14  -2   37.90    8.80
  -1  14   2   31.40    7.40
   1 -14   2   41.40    7.70
   1  14  -2   33.40    7.40
   1 -14   2   36.50    7.90
   1  14  -2   24.90    8.60
  -1 -14  -2   41.60    8.80
   1 -14   2   29.30    7.20
  -1 -14  -2   36.80    7.70
  -1  14   2   29.60    7.90
  -1 -14   2   27.40    7.60
  -1 -14   2   42.70    8.90
   1 -14  -2   34.80    7.90
   1  14   2   17.20    7.30
   1 -14  -2   27.30    7.50
  -1  14  -2   31.40    8.00
   1  14   2   32.60    7.60
   2 -14   2   60.39    9.50
   2 -14   2   60.39    9.40
   2  14  -2   58.69    9.70
  -2  14   2   66.29    9.80
  -2 -14  -2   72.99    9.30
  -2 -14  -2   77.59   10.50
   2 -14   2   60.49    9.30
  -2  14   2   69.59    9.70
   2  14  -2   72.19    9.80
   2  14   2   77.59   10.30
  -2 -14   2   79.99   10.10
   2 -14  -2   83.19    9.80
  -2  14  -2   65.99    9.00
  -2  14  -2   69.19   10.80
  -2 -14   2   77.69    8.90
   2  14   2   74.09   10.00
   2 -14  -2   75.89   11.70
   2 -14  -2   68.49   11.60
  -3  14   2   18.00    7.10
   3  14  -2   16.80    6.80
   3 -14   2   24.40    7.20
  -3  14   2   13.90    6.30
   3 -14   2   10.90    7.10
   3  14  -2   10.20    6.60
   3  14  -2   12.40    6.80
   3 -14   2   17.90    6.80
  -3 -14  -2   15.40    6.10
   3 -14  -2    4.50    7.00
   3  14   2   15.80    7.10
   3  14   2   17.90    7.40
  -3  14  -2   12.80    6.90
  -3 -14   2   23.40    6.50
   3 -14  -2   13.50    6.70
   3 -14  -2   15.20    7.00
  -3 -14   2   18.60    7.20
  -3  14  -2   23.50    6.20
   4  14  -2  106.79   12.40
   4 -14   2  114.29   12.90
  -4  14   2   94.69   12.10
   4 -14   2  122.99   12.60
  -4 -14  -2  106.59   11.40
  -4  14   2  105.49   11.40
   4  14  -2  113.39   12.60
  -4 -14  -2  126.99   11.70
   4  14  -2   87.19   11.50
   4 -14   2   93.99   15.00
  -4 -14  -2  102.39   11.60
   4 -14  -2  106.49   12.00
  -4  14  -2   90.89   10.60
   4 -14  -2   93.19   11.80
  -4 -14   2  114.99   11.10
   4 -14  -2   85.69   11.90
   4  14   2   87.39   11.90
  -4 -14   2  109.29   11.90
   4  14   2  102.39   12.70
  -4  14  -2  101.79   12.20
  -4 -14   2  102.89   11.00
  -5  14   2   37.00    8.60
  -5 -14  -2   42.10    6.90
   5 -14   2   41.80    8.80
  -5  14   2   45.00    8.80
  -5 -14  -2   50.19    7.20
   5  14  -2   51.39    9.40
   5 -14   2   51.99    9.30
   5  14  -2   33.10    7.80
  -5 -14  -2   36.40    7.20
   5 -14   2   51.19    8.00
  -5 -14   2   42.40    6.50
   5 -14  -2   40.70    8.50
  -5  14  -2   30.60    8.70
   5  14   2   37.30    8.80
   5 -14  -2   42.80    8.40
  -5 -14   2   43.50    7.10
   5 -14  -2   36.20    9.10
   5  14   2   27.50    8.20
  -5 -14   2   44.50    7.90
  -5  14  -2   42.50    7.20
   6  14  -2   10.50    7.80
   6 -14   2   15.30    5.90
  -6  14   2    5.70    7.20
  -6 -14  -2   17.90    5.30
  -6 -14  -2    9.50    4.60
   6 -14   2    6.10    7.50
  -6  14   2   12.10    7.00
   6 -14   2    4.80    7.00
   6  14  -2    2.80    7.20
   6 -14  -2   13.30    7.30
  -6 -14   2    9.70    3.80
  -6 -14   2    8.60    3.70
   6  14   2    7.10    7.40
   6  14   2    3.30    7.20
   6 -14  -2    9.40    7.10
  -6  14  -2   10.00    7.90
  -6 -14   2   20.90    6.60
  -6  14  -2    9.00    5.60
   6 -14  -2    5.60    6.70
   7 -14   2  121.69   12.40
   7  14  -2  126.29   14.50
   7 -14   2  114.69   14.00
   7 -14   2  109.09   13.70
   7  14  -2  106.69   12.10
  -7  14   2  114.99   13.40
  -7 -14  -2  121.79   11.70
  -7 -14   2  130.89   13.20
   7 -14  -2  109.99   13.00
   7 -14  -2  119.59   13.80
  -7  14  -2   93.79   12.90
   7 -14  -2  149.59   14.90
  -7  14  -2  135.39   12.50
   7  14   2  137.59   14.60
   7  14   2  125.19   13.80
   8 -14   2    1.90    8.90
   8 -14   2    6.40    4.60
   8  14  -2    3.60    5.80
   8 -14   2    5.90    7.70
  -8  14   2    2.70    7.40
  -8 -14  -2    0.60    4.40
  -8 -14   2   -0.80    5.80
   8 -14  -2  -14.20    5.70
   8  14   2   -2.50    7.10
   8  14   2    2.80   10.00
   8 -14  -2    1.20    7.60
   8 -14  -2   -0.20    7.80
  -8  14  -2   -2.40    7.50
   0 -15  -2   -3.10    6.80
   0  15   2   -2.10    6.30
   0  15  -2    2.00    6.40
   0  15  -2    1.50    7.00
   0 -15   2    2.10    6.20
   0 -15  -2   -7.10    6.00
   0  15   2    0.50    6.80
  -1  15   2   17.30    7.10
  -1 -15  -2   19.60    7.30
   1 -15   2   26.50    7.60
  -1 -15  -2   32.80    7.20
   1  15  -2   23.40    7.70
  -1  15   2   19.00    8.60
   1  15  -2   24.20    7.70
   1 -15   2   18.80    7.30
  -1  15  -2   23.30    8.80
   1  15   2   29.50    7.80
   1 -15  -2   24.80    7.30
  -1 -15   2   25.70    7.00
  -1  15  -2   19.20    7.20
   1  15   2   22.10    7.70
  -2 -15  -2   14.10    6.90
  -2  15   2    5.10    6.60
   2  15  -2   13.80    7.30
   2 -15   2    7.40    7.30
  -2  15   2   15.90    8.40
  -2 -15  -2    6.20    6.60
  -2 -15  -2   10.90    7.80
   2 -15   2    2.50    6.70
   2  15   2    5.10    7.10
  -2 -15   2    8.90    6.40
  -2 -15   2    1.20    7.10
  -2  15  -2    4.20    7.00
  -2  15  -2    9.80    6.30
   2  15   2    4.10    6.90
   2 -15  -2   -1.10    6.50
  -3 -15  -2   19.30    6.90
   3 -15   2   10.50    7.60
   3  15  -2    6.70    7.20
  -3 -15  -2   13.70    7.60
   3 -15   2   16.80    7.60
  -3  15   2   10.80    7.50
  -3  15   2    9.90    6.40
   3 -15   2    8.70    7.50
   3 -15  -2    7.00    8.10
  -3  15  -2    8.50    7.60
   3  15   2    7.60    7.40
  -3 -15   2   15.50    7.30
  -3  15  -2    5.80    6.10
  -3 -15   2   15.30    6.50
   3  15   2   12.60    7.20
   4 -15   2    2.80    6.40
   4 -15   2   -3.60    6.70
  -4 -15  -2    8.90    6.00
   4  15  -2    4.60    7.30
  -4 -15  -2    1.30    6.20
   4 -15   2    5.00    7.30
  -4  15   2   13.00    8.50
  -4  15   2    6.10    6.70
   4  15   2    1.70    7.10
   4 -15  -2    1.00    7.00
   4 -15  -2    4.50    7.10
  -4  15  -2    6.50    9.30
  -4  15  -2    3.70    7.40
  -4 -15   2    4.30    5.70
   4  15   2   10.70    7.60
  -5 -15  -2    2.10    5.70
  -5 -15  -2    2.30    6.20
   5  15  -2   -0.90    7.40
   5 -15   2    6.90    6.30
   5 -15   2    1.20    7.40
   5 -15   2    0.10    7.40
  -5  15   2    3.10    6.40
  -5  15   2    1.50    8.00
   5 -15  -2   -4.40    7.00
   5  15   2    1.30    6.90
   5 -15  -2   10.60    8.40
   5  15   2    2.20    7.70
  -5  15  -2    4.80    5.80
  -5  15  -2    9.90    7.30
  -5 -15   2    1.40    5.70
  -5 -15   2   -0.70    5.40
  -6 -15  -2   16.40    5.30
  -6  15   2   13.60    7.30
   6  15  -2   22.30    8.80
   6 -15   2   18.90    9.30
  -6  15   2   29.60    9.00
  -6 -15  -2   11.10    5.10
   6 -15   2   21.60    8.60
   6 -15   2   23.90    6.80
   6  15   2   26.20    9.00
  -6  15  -2   19.20    8.00
   6 -15  -2   23.90    8.60
  -6 -15   2   19.50    7.40
  -6 -15   2   15.80    4.50
   6  15   2   18.70    7.80
  -6  15  -2   21.90    6.40
   6 -15  -2   20.20    8.20
  -7 -15  -2   40.40    6.60
   7 -15   2   46.80   10.30
   7 -15   2   46.10   10.30
   7  15  -2   41.80   10.20
  -7  15   2   52.39   10.00
   7 -15  -2   35.10    9.70
   7 -15  -2   35.30    9.60
  -7  15  -2   32.60    9.60
   7  15   2   48.10    9.20
  -7  15  -2   31.40    7.00
   7  15   2   23.40    9.70
   0 -16   2    4.50    6.80
   0  16  -2    5.80    7.70
   0  16   2    1.30    7.40
   0 -16  -2   -2.40    6.50
   0  16   2    1.60    7.10
   0  16  -2    8.40    7.20
  -1 -16  -2   55.59    9.80
   1  16  -2   54.59    9.90
   1 -16   2   64.19   10.10
   1  16  -2   44.50   10.20
  -1  16   2   48.10    9.50
  -1  16   2   48.80   10.30
  -1 -16   2   73.09   10.20
   1 -16  -2   70.29   10.20
   1  16   2   85.19   10.80
  -1  16  -2   71.09    9.90
   1  16   2   52.89   10.30
  -1  16  -2   68.09   10.70
   2 -16   2    5.50    7.40
  -2  16   2   10.20    7.10
  -2 -16  -2    4.50    6.40
  -2  16   2   -1.00    7.20
   2  16  -2    2.10    7.50
   2  16  -2    1.90    7.30
   2 -16   2   -2.00    8.00
   2  16   2   -1.80    7.20
   2  16   2    0.80    7.30
  -2  16  -2    0.10    6.70
  -2  16  -2    0.00    7.50
  -2 -16   2    1.80    7.00
   2 -16  -2   -2.00    7.90
  -3  16   2    9.70    7.00
   3  16  -2    3.70    7.90
   3 -16   2   15.80    7.90
  -3 -16  -2   10.90    6.90
   3 -16   2   -0.10    7.40
  -3 -16  -2   19.30    7.10
   3  16  -2   11.40    8.10
  -3  16   2   16.10    8.30
  -3  16  -2    1.30    8.00
   3  16   2    9.70    7.80
  -3 -16   2   11.90    7.30
   3 -16  -2    9.80    8.40
  -3 -16   2   11.20    7.00
  -3  16  -2   16.40    6.80
   3  16   2   20.40    8.40
   4  16  -2   14.70    8.20
  -4  16   2    7.40    9.30
  -4 -16  -2   23.60    8.10
   4  16  -2   16.20    8.50
   4 -16   2   21.60    8.50
  -4 -16  -2   12.80    6.50
  -4  16   2   12.20    7.50
   4 -16   2   17.60    8.40
   4  16   2   11.30    8.80
  -4  16  -2   15.60    6.90
  -4 -16   2   21.40    7.10
   4  16   2   15.30    8.50
   4 -16  -2   14.70    8.20
  -4  16  -2    9.20    8.10
  -5  16   2    3.40    7.00
   5 -16   2    0.90    8.00
  -5  16   2   11.40    9.30
   5  16  -2   13.20    8.10
   5  16  -2    1.80    8.50
   5 -16   2   12.70    8.40
  -5 -16  -2   14.10    6.20
  -5 -16  -2    2.80    6.60
  -5 -16  -2    1.70    5.50
   5  16   2    7.40    8.00
   5 -16  -2   12.40    8.30
  -5  16  -2   18.60    8.70
  -5  16  -2   13.40    6.50
   5  16   2   18.90    8.60
  -5 -16   2   16.40    6.30
  -5 -16   2   10.10    6.30
   5 -16  -2   22.30    9.40
   6 -16   2   12.90    8.50
  -6  16   2    9.80    8.10
   6  16  -2   15.70    8.10
   6  16  -2    9.50    8.20
  -6  16   2   21.00    7.70
   6 -16   2    8.60    8.70
  -6 -16  -2   14.30    5.50
   6  16   2   20.40    9.30
   6 -16  -2   11.90    8.70
  -6  16  -2   25.90    9.90
   6  16   2    3.10    8.70
   6 -16  -2   14.50    8.50
  -6  16  -2    7.70    6.30
  -6 -16   2    7.10    4.40
   0  17   2   -3.80    7.60
   0  17  -2    3.30    7.50
   0 -17   2    3.00    8.40
   0  17   2   -4.50    8.80
   0 -17  -2    4.20    7.20
   1  17  -2   -9.30    8.30
   1  17  -2    3.00    8.00
  -1  17   2    0.90    7.60
  -1  17   2   -8.30    8.80
  -1 -17  -2   -3.50    7.70
   1 -17   2    4.50    8.40
  -1  17  -2    2.60    7.20
  -1  17  -2   -3.30    9.30
   1 -17  -2   -7.20    7.10
   1  17   2   -0.20    7.80
   1  17   2   -2.50    8.80
  -1 -17   2    7.80    7.20
  -2 -17  -2   61.69   10.30
  -2  17   2   58.59   10.20
  -2  17   2   51.49   11.00
   2  17  -2   54.59   12.20
   2  17  -2   55.29   12.40
   2  17   2   24.70   11.00
  -2 -17   2   76.29    9.80
  -2  17  -2   63.29   10.10
  -2  17  -2   76.29   12.00
   2  17   2   70.89   11.70
  -3  17   2   22.30    9.20
  -3  17   2    8.60    7.50
   3  17  -2   15.60    8.70
   3 -17   2   10.50    8.40
  -3 -17  -2   13.50    7.90
   3 -17   2    5.80    8.10
   3  17  -2    9.20    9.30
  -3  17  -2   18.40    7.30
   3  17   2    0.70    9.40
  -3 -17   2   15.10    7.60
  -3  17  -2   14.80    8.80
   3  17   2   11.10    8.40
   3 -17  -2   13.00    8.80
   0   0  -3    1.10    1.00
   0   0   3    0.10    1.10
   0   0  -3    0.70    1.00
   0   0   3    0.30    0.90
   0   0  -3    0.40    0.80
   0   0   3    2.50    1.00
  -1   0  -3 2071.59  146.99
  -1   0  -3 2027.30  147.29
   1   0   3 2246.28  147.19
  -1   0   3 2121.89  148.09
   1   0   3 2191.68  148.29
  -1   0  -3 2053.79  147.99
   1   0  -3 2145.29  149.09
  -1   0   3 1971.00  148.29
  -1   0  -3 2011.40  147.99
   1   0   3 2128.59  148.49
   1   0  -3 2137.99  147.49
   1   0  -3 2129.59  147.99
  -1   0   3 2100.19  147.09
   2   0  -3 4087.79  299.67
   2   0   3 4017.40  297.67
   2   0   3 4540.95  298.37
  -2   0   3 4362.16  294.57
   2   0   3 4220.08  296.47
   2   0  -3 4350.86  297.37
  -2   0  -3 4555.74  298.17
  -2   0  -3 4400.96  297.57
  -2   0   3 4382.26  296.47
  -2   0  -3 3988.60  296.27
   2   0  -3 4381.16  296.97
  -2   0   3 4443.86  297.17
   2   0   3 4576.94  296.67
  -2   0  -3 3875.01  296.37
  -3   0  -3  285.17   21.90
  -3   0   3  299.27   21.70
   3   0  -3  318.17   21.90
  -3   0   3  323.47   21.70
   3   0  -3  334.37   22.30
   3   0   3  313.47   21.70
   3   0   3  321.27   22.00
  -3   0  -3  315.07   21.90
   3   0   3  320.17   22.50
   4   0   3  380.16   25.20
  -4   0  -3  335.47   24.10
  -4   0  -3  332.27   24.10
   4   0  -3  359.46   24.20
  -4   0   3  307.77   24.20
   4   0  -3  335.07   24.20
  -4   0  -3  353.16   24.10
   4   0   3  358.16   24.40
   4   0   3  370.06   24.20
   4   0  -3  367.16   24.20
   5   0  -3   91.69    6.80
   5   0  -3   91.29    6.80
   5   0   3   86.29    7.10
   5   0   3   86.99    8.40
   5   0   3   90.39    7.10
   5   0   3   94.39    6.70
   5   0  -3   86.49    7.00
   5   0  -3   92.79    7.80
   6   0   3 1123.59   98.69
   6   0  -3 1214.18   95.49
   6   0  -3 1215.28   83.39
   6   0  -3 1080.69   83.39
   6   0  -3 1085.59   87.99
   6   0   3 1195.98   86.49
   6   0   3 1239.08   84.29
   6   0   3 1051.69   86.89
   7   0  -3    9.00    1.90
   7   0   3    4.90    4.10
   7   0   3    6.10    2.40
   7   0  -3    7.60    2.60
   7   0   3    7.30    2.30
   7   0  -3    9.00    1.90
   7   0   3    7.90    1.80
   7   0  -3    8.90    3.50
   8   0   3    0.60    4.60
   8   0  -3    5.20    4.20
   8   0   3    5.00    2.50
   8   0  -3    3.30    1.80
   8   0  -3    3.80    1.80
   8   0   3    5.90    2.00
   8   0   3    3.00    2.50
   8   0  -3    4.30    3.00
   9   0   3    2.60    2.80
   9   0  -3    1.70    2.00
   9   0   3    4.10    5.20
   9   0   3    4.70    2.10
   9   0  -3   -4.60    4.00
   9   0  -3    2.40    3.40
   9   0  -3    2.60    2.00
   9   0   3    1.80    2.70
  10   0   3    6.50    2.30
  10   0  -3    5.90    2.30
  10   0  -3   10.90    5.30
  10   0  -3    6.30    2.60
  10   0   3   -0.20    5.50
  10   0   3    1.60    3.00
  10   0  -3    0.40    3.80
  10   0   3    2.00    3.10
  11   0  -3   34.70    6.50
  11   0  -3   33.60    4.30
  11   0   3   38.40    5.40
  11   0  -3   29.90    3.80
  11   0   3   28.80    8.00
  11   0  -3   36.20    5.90
  11   0   3   32.70    3.80
  11   0  -3   30.50    6.70
  11   0   3   32.90    4.60
  11   0   3   38.30    5.00
  12   0   3  163.48   12.90
  12   0  -3  170.48   14.70
  12   0   3  158.58   12.70
  12   0  -3  155.48   14.10
  12   0  -3  129.69   12.00
  12   0   3  156.08   11.70
  12   0  -3  157.38   11.80
  12   0   3  171.08   17.10
  12   0   3  160.68   13.30
  13   0  -3   -0.10    6.40
  13   0   3    2.50    4.80
  13   0  -3    8.30    3.40
  13   0   3    7.10    7.80
  13   0   3   10.50    4.60
  13   0  -3    9.50    3.10
  13   0  -3   11.00    5.90
  13   0   3    8.40    4.40
  13   0   3    4.70    2.00
  13   0  -3    7.10    5.50
  14   0  -3    4.10    5.90
  14   0  -3    0.40    5.70
  14   0   3    3.30    4.80
  14   0  -3   -0.70    3.00
  14   0  -3   -2.90    6.70
  14   0   3    0.30    7.90
  14   0   3    3.70    4.40
  14   0   3   -1.60    4.10
  14   0   3    8.60    5.10
  14   0  -3    0.20    3.00
   0   1   3   96.59    7.00
   0  -1   3   98.99    7.10
   0   1  -3   97.29    6.90
   0   1   3   90.89    6.80
   0   1  -3  103.59    7.00
   0  -1  -3   92.79    6.90
   0  -1  -3   88.89    6.90
   0  -1   3   94.29    6.90
   0  -1   3   90.79    6.90
   0  -1   3   88.69    6.80
   0   1  -3   82.69    6.90
   0  -1  -3   90.09    6.90
   1   1   3  237.08   16.80
  -1   1  -3  244.48   16.80
  -1  -1   3  221.48   16.70
  -1   1  -3  248.98   16.90
   2  -1   3  756.82   56.89
   2   1  -3  697.33   54.29
   2  -1   3  706.53   56.99
  -2   1   3  724.63   54.99
  -2   1   3  746.63   53.89
  -2  -1  -3  684.53   51.99
  -2  -1  -3  686.83   55.59
  -2  -1  -3  671.83   55.69
   2   1  -3  688.73   55.49
   2  -1   3  791.32   59.79
   2  -1   3  732.33   55.89
  -2   1   3  763.22   55.59
  -2  -1  -3  752.42   55.49
   2   1  -3  736.13   57.99
  -2   1  -3  681.23   55.49
   2  -1  -3  738.33   55.19
  -2   1  -3  750.72   56.99
   2   1   3  789.52   56.69
   2  -1  -3  683.93   55.19
   2   1   3  753.32   55.99
  -2  -1   3  725.63   57.69
   2   1   3  739.43   52.09
  -2  -1   3  768.82   53.69
  -2  -1   3  708.33   54.69
   2   1   3  750.92   55.29
  -2   1  -3  849.61   56.69
   2  -1  -3  821.52   53.79
  -3   1   3 1428.76  106.79
   3   1  -3 1559.64  112.29
   3  -1   3 1487.25  109.59
  -3  -1  -3 1470.15  107.79
  -3  -1  -3 1524.05  108.39
  -3   1   3 1422.56  106.89
  -3   1   3 1434.66  107.69
   3  -1   3 1298.77  112.79
  -3  -1  -3 1445.16  107.39
   3  -1   3 1450.05  109.09
   3  -1   3 1563.34  109.99
   3   1  -3 1475.55  106.69
   3   1  -3 1343.87  107.49
  -3  -1   3 1653.33  112.49
   3  -1  -3 1622.04  108.59
   3   1   3 1641.14  109.19
  -3   1  -3 1502.55  104.69
  -3  -1   3 1632.14  104.89
   3   1   3 1657.13  108.79
   3  -1  -3 1527.45  107.99
   3  -1  -3 1625.64  107.09
   3   1   3 1624.54  108.69
  -3   1  -3 1434.06  108.59
  -3  -1   3 1470.35  104.59
  -3   1  -3 1525.75  108.29
  -4  -1  -3  153.18   10.90
   4  -1   3  160.48   11.50
   4   1  -3  159.28   11.90
  -4   1   3  146.39   11.40
   4  -1   3  164.58   11.60
   4  -1   3  158.58   11.60
   4   1  -3  157.48   11.20
   4   1  -3  161.08   11.30
  -4  -1  -3  150.08   11.30
   4   1  -3  157.98   11.20
   4  -1   3  171.18   12.40
   5   1  -3 2490.55  175.98
   5  -1   3 2250.07  171.68
  -5  -1  -3 2302.87  170.08
   5  -1   3 2561.94  170.98
  -5   1   3 2165.08  170.88
   5   1  -3 2268.77  168.78
   5   1  -3 2333.47  167.08
   5   1  -3 2392.56  166.38
   5  -1   3 2188.68  164.58
   5  -1   3 2266.67  170.38
   5   1   3 2445.06  169.38
   5  -1  -3 2626.24  170.88
   5   1   3 2574.04  169.38
   5  -1  -3 2471.75  168.28
   5  -1  -3 2490.95  168.68
   5   1   3 2522.45  169.28
   6   1  -3   55.29    6.00
   6  -1   3   47.20    5.20
  -6   1   3   50.99    5.40
   6   1  -3   54.69    4.50
   6  -1   3   61.39    7.00
   6  -1   3   46.40    4.10
   6   1  -3   54.59    5.20
   6  -1   3   54.69    5.30
   6   1  -3   49.99    4.40
   6   1   3   56.79    4.90
   6  -1  -3   64.09    4.90
   6   1   3   67.29    7.00
   6   1   3   67.19    5.10
   6   1   3   68.79    5.00
   6  -1  -3   58.59    4.80
   6  -1  -3   66.69    5.50
   7   1  -3   42.40    5.30
   7  -1   3   38.70    3.00
   7  -1   3   41.00    6.10
   7   1  -3   35.90    3.20
   7  -1   3   39.00    4.10
   7  -1   3   43.40    4.30
   7   1  -3   42.60    4.30
   7   1  -3   41.50    3.40
   7   1   3   34.70    5.80
   7  -1  -3   25.50    3.50
   7  -1  -3   29.00    3.50
   7   1   3   31.50    3.70
   7  -1  -3   28.30    4.20
   7   1   3   28.70    3.60
   7   1   3   28.00    3.50
   8  -1   3  141.29    8.80
   8  -1   3  144.29   12.40
   8   1  -3  131.29   10.10
   8   1  -3  135.99    8.80
   8  -1   3  139.19    9.90
   8  -1   3  125.99    9.70
   8   1  -3  145.09   11.10
   8   1   3  108.39    9.40
   8   1   3   96.39   11.50
   8   1   3  106.89    9.30
   8  -1  -3  103.49    9.10
   8   1   3  104.99    9.30
   8  -1  -3  104.39    9.40
   8  -1  -3  108.09   10.20
   9  -1   3  235.78   19.00
   9  -1   3  200.28   16.60
   9   1  -3  193.18   18.10
   9   1  -3  210.48   15.80
   9   1  -3  199.68   17.90
   9   1  -3  183.98   17.50
   9  -1   3  210.08   16.70
   9   1   3  238.88   19.00
   9  -1  -3  270.87   17.50
   9  -1  -3  229.28   18.10
   9   1   3  251.47   16.40
   9  -1  -3  241.28   16.50
   9   1   3  250.07   16.60
  10  -1   3  183.68   14.20
  10  -1   3  171.68   16.70
  10  -1   3  182.48   12.80
  10  -1   3  179.18   14.10
  10   1  -3  175.18   13.00
  10   1  -3  178.98   14.70
  10   1  -3  185.08   15.70
  10   1  -3  162.18   13.00
  10   1  -3  179.38   15.50
  10   1   3  189.78   16.10
  10   1   3  179.28   13.60
  10   1   3  181.48   13.60
  10   1   3  194.58   13.70
  10   1   3  195.08   16.50
  10  -1  -3  179.68   13.40
  10  -1  -3  182.78   13.80
  10  -1  -3  194.68   15.90
  10  -1  -3  187.78   15.00
  11   1  -3   29.30    3.50
  11   1  -3   32.60    3.40
  11   1  -3   32.40    6.50
  11  -1   3   31.50    3.00
  11   1  -3   34.90    5.80
  11   1  -3   40.00    6.70
  11  -1   3   36.10    5.00
  11  -1   3   36.90    8.20
  11   1   3   28.90    4.50
  11  -1  -3   27.10    6.70
  11  -1  -3   30.90    6.00
  11   1   3   30.40    4.40
  11  -1  -3   31.80    4.60
  11   1   3   28.40    4.80
  11   1   3   34.80    4.40
  11  -1  -3   30.90    4.20
  11   1   3   38.50    8.00
  11  -1  -3   33.20    6.40
  12  -1   3  174.28   17.60
  12  -1   3  145.89   13.80
  12   1  -3  150.68   15.20
  12   1  -3  168.18   15.40
  12   1  -3  154.68   12.30
  12   1  -3  169.38   14.80
  12  -1   3  160.48   14.30
  12  -1  -3  175.28   16.20
  12   1   3  180.38   17.80
  12  -1  -3  170.48   15.10
  12  -1  -3  167.28   13.30
  12   1   3  180.48   13.10
  12  -1  -3  178.88   13.00
  12   1   3  168.88   13.20
  12   1   3  171.18   13.30
  12   1   3  177.88   13.70
  12  -1  -3  166.08   14.90
  13  -1   3   70.69   11.00
  13   1  -3   68.89    9.30
  13  -1   3   75.09    7.80
  13   1  -3   58.79    9.00
  13  -1   3   60.99    7.90
  13   1  -3   53.69    8.20
  13   1  -3   62.19    6.20
  13   1  -3   60.19    6.00
  13  -1   3   58.49    7.80
  13  -1   3   60.39    7.20
  13   1   3   71.49    7.30
  13  -1  -3   64.09    9.90
  13   1   3   68.59    6.80
  13   1   3   67.19    6.90
  13  -1  -3   71.89    8.70
  13  -1  -3   68.09    7.10
  13  -1  -3   80.69    9.10
  13   1   3   77.29   11.30
  13   1   3   66.39    7.40
  14   1  -3    2.90    5.90
  14  -1   3    3.50    8.20
  14   1  -3    1.80    6.50
  14  -1   3   12.30    5.00
  14   1  -3   -0.80    6.90
  14   1  -3   -1.30    2.60
  14  -1   3    5.20    5.00
  14  -1   3    2.90    4.20
  14  -1   3    6.00    5.40
  14   1   3    0.60    7.90
  14  -1  -3    8.80    5.70
  14   1   3    1.10    2.80
  14  -1  -3    6.40    7.30
  14   1   3   -3.40    3.70
  14  -1  -3    5.00    3.60
  14   1   3   -1.70    4.10
  14  -1  -3    3.20    6.00
  14   1   3    1.50    4.70
  14   1   3    5.10    4.20
   0   2  -3  160.78   11.30
   0  -2   3  141.99   11.10
   0  -2   3  161.78   11.30
   0  -2   3  152.08   11.00
   0  -2  -3  146.29   11.20
   0   2   3  162.68   11.30
   0  -2  -3  153.38   11.10
   0   2  -3  159.98   11.20
   0  -2  -3  140.09   11.20
   0   2  -3  161.58   11.10
   0   2  -3  151.48   11.20
   0  -2   3  152.18   11.20
   0   2   3  158.38   11.10
   1   2  -3 6269.57  434.86
   1  -2   3 6391.36  435.96
  -1   2   3 6445.26  433.86
   1  -2   3 6604.44  435.96
  -1  -2  -3 6345.56  433.96
  -1  -2  -3 6074.49  435.36
   1   2  -3 6227.08  436.16
  -1  -2  -3 5552.64  434.66
   1  -2   3 6474.05  435.66
   1   2  -3 6444.56  432.16
   1  -2   3 5927.91  435.06
  -1   2   3 6947.30  435.76
   1   2  -3 5916.71  434.16
  -1   2   3 6211.08  434.16
  -1   2  -3 6470.85  435.56
   1   2   3 6588.04  433.86
  -1   2  -3 5982.60  435.36
  -1  -2   3 5609.64  431.46
   1  -2  -3 6269.67  436.16
  -1  -2   3 6609.04  434.86
  -1  -2   3 6130.99  435.76
   1  -2  -3 6684.23  434.66
   1   2   3 5777.12  435.06
  -1   2  -3 6747.32  435.96
  -1   2  -3 6407.36  435.46
   1   2   3 6397.86  435.46
   1  -2  -3 6750.62  435.86
  -1  -2   3 6026.90  433.66
   2   2  -3 3576.64  254.97
   2  -2   3 3623.64  258.97
   2   2  -3 3615.74  255.47
  -2   2   3 3663.53  255.47
   2  -2   3 3652.73  256.87
  -2  -2  -3 3451.35  256.07
  -2   2   3 3473.75  254.97
   2  -2   3 3588.54  256.97
   2  -2   3 3821.92  257.77
  -2  -2  -3 3467.15  255.87
  -2   2   3 3238.38  255.27
  -2  -2  -3 3675.33  255.07
  -2  -2  -3 3414.56  250.87
   2   2  -3 3598.04  258.07
   2  -2  -3 3863.61  254.87
  -2  -2   3 3560.24  253.57
   2  -2  -3 3668.33  256.67
  -2   2  -3 3562.84  256.37
   2  -2  -3 3772.52  255.77
  -2   2  -3 4087.89  259.87
   2  -2  -3 4037.40  258.27
  -2   2  -3 3746.93  256.97
   2   2   3 3918.61  256.87
  -2  -2   3 3692.43  257.57
   2   2   3 3946.11  254.97
  -2   2  -3 3760.72  257.37
  -2  -2   3 3557.94  254.37
   2   2   3 3857.21  256.87
   3   2  -3 2200.48  157.88
  -3   2   3 2240.48  154.08
   3  -2   3 2127.59  156.08
   3   2  -3 2138.39  153.78
  -3  -2  -3 2013.90  152.58
  -3  -2  -3 2126.29  155.28
   3  -2   3 2244.58  156.68
   3   2  -3 2272.47  153.28
  -3  -2  -3 2030.50  153.18
   3  -2   3 1909.71  158.68
  -3   2   3 1966.70  153.28
  -3   2   3 2085.29  154.78
   3  -2   3 2292.37  156.78
  -3   2  -3 2269.27  155.48
  -3   2  -3 2123.69  154.78
   3   2   3 2296.67  155.58
   3  -2  -3 2264.07  154.68
   3  -2  -3 2387.06  155.88
   3   2   3 2129.19  153.48
  -3   2  -3 2186.88  149.59
  -3  -2   3 2175.18  157.48
  -3   2  -3 2152.98  149.49
  -3   2  -3 2384.46  160.58
  -3  -2   3 2131.29  150.58
   3   2   3 2299.37  155.48
   3  -2  -3 2284.57  153.98
  -4  -2  -3   87.49    7.10
  -4   2   3   92.69    6.70
   4  -2   3   98.59    7.40
   4   2  -3   98.39    7.50
  -4  -2  -3   94.89    6.40
  -4   2   3  102.59    7.20
  -4  -2  -3   95.39    6.30
   4  -2   3   96.79    7.30
   4   2  -3  100.89    6.90
   4  -2   3   98.99    7.50
  -4   2   3   93.99    6.70
   4  -2   3   99.79    8.10
  -4   2  -3   71.49    7.70
   4   2   3   84.09    6.80
  -4   2  -3   76.99    6.80
  -4  -2   3   78.29    7.20
  -4   2  -3   78.89    6.90
   4  -2  -3   88.09    7.20
   4  -2  -3   87.19    7.00
   4   2   3   83.99    6.20
   4   2   3   86.39    6.20
   4  -2  -3   84.79    7.00
   4   2   3   89.79    7.10
   4   2   3   84.49    7.00
   5   2  -3 1921.91  127.79
  -5  -2  -3 1788.52  132.69
   5   2  -3 1856.31  126.49
   5  -2   3 1822.62  139.89
   5   2  -3 1866.61  135.79
   5  -2   3 1582.74  131.79
  -5   2   3 1825.92  133.89
   5   2  -3 1891.11  129.29
   5  -2   3 1866.01  134.99
   5  -2   3 1738.73  132.39
   5  -2  -3 1622.84  130.89
   5  -2  -3 1900.51  129.99
  -5   2  -3 1888.41  140.59
   5  -2  -3 1853.51  131.59
   5   2   3 1678.43  130.49
   5   2   3 1835.02  128.99
  -5   2  -3 1648.54  127.19
   5   2   3 1839.92  125.99
   5   2   3 1839.02  130.19
   6  -2   3  145.69   11.10
   6   2  -3  145.59   11.50
  -6   2   3  140.49   11.20
   6  -2   3  135.99   12.30
   6   2  -3  143.39   10.30
   6   2  -3  135.49   10.70
   6   2  -3  147.49   10.20
   7  -2   3  568.74   37.60
   7   2  -3  498.85   36.70
   7   2  -3  547.35   36.80
   7  -2   3  575.04   38.80
   7  -2   3  506.05   37.40
   7   2  -3  553.44   37.50
  -7   2   3  499.15   37.70
   7   2  -3  592.64   38.00
   7  -2  -3  468.05   37.30
   7   2   3  549.85   38.60
   7  -2  -3  547.65   37.70
   7   2   3  531.15   37.30
   7   2   3  521.15   36.90
   7   2   3  529.95   37.00
   7   2   3  550.94   37.20
   7  -2  -3  530.05   37.20
   8  -2   3  294.47   23.10
  -8   2   3  320.17   23.60
   8  -2   3  304.87   23.10
   8   2  -3  334.17   24.40
   8   2  -3  298.67   22.10
   8   2  -3  282.87   23.10
   8   2  -3  310.77   22.20
   8   2  -3  311.27   23.70
   8  -2   3  338.87   24.80
   8  -2  -3  313.37   23.00
   8  -2  -3  335.07   22.80
   8   2   3  334.47   22.70
   8   2   3  331.97   23.00
   8   2   3  339.57   22.60
   8   2   3  334.07   22.60
   8   2   3  331.37   24.70
   8  -2  -3  341.57   23.60
   9   2  -3  185.98   15.80
   9  -2   3  196.98   17.20
   9  -2   3  169.58   15.00
   9  -2   3  187.18   15.10
   9   2  -3  175.98   15.20
   9   2  -3  190.58   13.90
   9   2  -3  175.58   16.20
   9   2   3  209.78   14.50
   9   2   3  196.58   17.10
   9  -2  -3  197.98   15.00
   9   2   3  181.88   14.80
   9  -2  -3  211.48   14.70
   9   2   3  223.08   14.60
   9   2   3  210.78   14.60
   9  -2  -3  220.88   15.80
  10  -2   3  336.37   27.50
  10   2  -3  368.06   27.00
  10  -2   3  366.16   28.40
  10   2  -3  355.96   24.50
  10   2  -3  355.16   24.60
  10   2  -3  374.36   26.70
  10   2  -3  352.46   26.10
  10  -2   3  371.16   25.80
  10   2   3  361.66   25.10
  10   2   3  334.67   25.10
  10   2   3  365.46   25.30
  10  -2  -3  330.07   25.60
  10  -2  -3  356.16   25.30
  10   2   3  336.77   27.60
  10  -2  -3  333.47   26.20
  11  -2   3  296.27   21.80
  11   2  -3  261.97   20.30
  11  -2   3  325.07   25.50
  11  -2   3  291.87   22.00
  11   2  -3  278.97   22.20
  11   2  -3  299.07   22.90
  11   2  -3  298.97   23.20
  11   2  -3  288.17   20.40
  11   2   3  270.47   23.90
  11   2   3  294.87   21.00
  11   2   3  293.77   21.10
  11  -2  -3  304.37   23.50
  11  -2  -3  298.37   22.60
  11  -2  -3  290.67   21.20
  11  -2  -3  287.67   21.60
  11   2   3  310.17   21.50
  11   2   3  302.07   22.20
  12   2  -3    5.40    4.60
  12   2  -3   -1.20    2.00
  12  -2   3    7.20    4.90
  12   2  -3    6.20    5.60
  12  -2   3    2.40    4.40
  12  -2   3    2.90    4.10
  12  -2   3    4.80    6.80
  12   2  -3    1.50    5.60
  12   2  -3    3.40    2.10
  12  -2  -3    4.90    3.70
  12  -2  -3   -1.80    6.30
  12   2   3    5.00    3.40
  12   2   3    2.30    3.50
  12   2   3    3.00    7.10
  12   2   3    0.30    3.40
  12  -2  -3    0.10    4.70
  12  -2  -3   -0.30    5.20
  12  -2  -3   -0.20    4.30
  12   2   3    2.80    3.10
  13  -2   3    3.10    4.40
  13   2  -3    2.90    5.90
  13   2  -3    0.30    5.10
  13   2  -3    0.90    2.20
  13  -2   3    2.90    4.60
  13  -2   3   -0.70    7.70
  13   2  -3   -2.30    2.10
  13   2  -3   -1.80    5.70
  13  -2  -3    3.00    3.90
  13   2   3    0.30    3.50
  13   2   3   -1.30    3.20
  13   2   3    2.30    3.80
  13  -2  -3   -2.40    6.50
  13  -2  -3    2.30    4.40
  13   2   3    3.30    3.70
  13  -2  -3   -1.60    5.50
  13   2   3    5.10    7.70
  13  -2  -3    3.20    5.20
  14  -2   3   38.30    9.90
  14   2  -3   23.40    7.40
  14   2  -3   29.70    6.90
  14  -2   3   33.30    5.90
  14  -2   3   37.50    6.40
  14  -2   3   29.80   10.90
  14  -2   3   31.20    6.60
  14   2  -3   37.80    8.10
  14   2  -3   29.00    3.20
  14   2   3   31.30    5.30
  14   2   3   34.80    9.70
  14  -2  -3   35.60    6.10
  14  -2  -3   30.00    8.50
  14   2   3   21.60    4.50
  14  -2  -3   27.50    6.40
  14   2   3   34.00    5.30
  14  -2  -3   17.70    5.10
  14   2   3   21.70    5.00
  14   2   3   23.70    4.80
  14  -2  -3   35.90    5.30
  14  -2  -3   27.50    7.20
   0   3  -3 2308.17  174.98
   0  -3   3 2504.65  175.68
   0   3   3 2337.97  174.78
   0  -3   3 2463.95  172.98
   0   3  -3 2488.35  174.78
   0   3   3 2543.15  175.88
   0   3  -3 2368.16  174.68
   0  -3  -3 2569.54  176.18
   0   3  -3 2469.75  173.58
   0  -3  -3 2265.57  173.18
   0  -3  -3 2366.76  175.08
   0   3   3 2481.55  173.78
   0  -3   3 2497.05  174.68
   0  -3   3 2541.05  174.98
   0   3  -3 2608.34  175.48
   1  -3   3  654.93   55.49
   1   3  -3  689.43   56.09
   1   3  -3  632.84   53.99
   1  -3   3  776.22   56.59
  -1   3   3  732.83   56.89
  -1  -3  -3  687.73   55.39
   1   3  -3  673.03   54.99
  -1   3   3  758.42   54.69
   1   3  -3  664.13   51.59
  -1   3   3  766.32   55.99
  -1  -3  -3  726.33   53.19
   1  -3   3  766.32   55.89
  -1   3   3  602.94   53.19
   1  -3   3  626.24   55.09
  -1  -3  -3  767.02   56.79
  -1   3  -3  677.63   55.69
   1   3   3  695.03   55.09
  -1  -3   3  595.24   50.49
  -1  -3   3  699.83   55.99
   1   3   3  647.24   54.89
  -1  -3   3  691.53   53.89
  -1   3  -3  629.74   54.99
   1  -3  -3  668.73   56.39
   1  -3  -3  659.03   52.89
   1   3   3  720.73   53.59
   1  -3  -3  608.84   55.89
  -1   3  -3  766.02   56.69
  -1  -3   3  672.03   53.79
  -1   3  -3  641.04   52.69
  -1   3  -3  582.74   54.99
  -2  -3  -3   66.59    4.70
  -2   3   3   65.39    4.80
   2  -3  -3   49.50    4.60
  -2   3  -3   48.10    4.70
   2  -3  -3   47.20    4.40
   2   3   3   47.20    4.60
   2  -3  -3   49.20    4.90
  -2   3  -3   48.10    4.10
  -2   3  -3   50.19    4.70
  -2  -3   3   50.59    4.40
  -2  -3   3   50.89    4.30
   2   3   3   56.69    4.90
   2   3   3   45.80    4.30
  -2   3  -3   50.19    4.70
  -2   3  -3   51.29    5.10
   2  -3  -3   54.49    4.90
  -2  -3   3   45.80    4.60
   3   3  -3  243.88   16.20
  -3   3   3  218.28   15.90
   3   3  -3  233.18   15.90
  -3   3   3  220.98   16.00
  -3  -3  -3  214.58   15.70
   3  -3   3  227.18   16.00
   3   3  -3  242.08   15.50
   3   3  -3  239.18   15.80
   3  -3   3  230.68   16.50
   3  -3   3  242.58   16.20
   3  -3   3  231.58   16.20
  -3   3   3  217.08   15.90
  -3  -3  -3  221.28   16.00
  -3   3  -3  217.38   16.00
   3  -3  -3  221.48   15.90
   3   3   3  232.38   16.10
   3   3   3  235.88   16.10
   3  -3  -3  203.88   16.10
  -3  -3   3  229.98   16.10
   3   3   3  222.38   15.70
   3  -3  -3  197.98   15.80
  -3   3  -3  207.38   16.00
  -3   3  -3  206.08   15.30
  -3  -3   3  217.68   15.50
   3  -3  -3  201.28   16.10
  -3   3  -3  206.58   16.40
  -3  -3   3  209.48   15.40
   4  -3   3 3245.88  235.38
   4  -3   3 3443.06  235.08
  -4   3   3 3220.68  234.28
   4   3  -3 3120.69  235.28
  -4   3   3 3338.27  230.98
   4   3  -3 3457.95  230.68
  -4  -3  -3 3109.09  227.48
  -4  -3  -3 3306.07  227.58
   4   3  -3 3455.05  230.08
  -4  -3  -3 3278.27  234.58
   4  -3   3 3530.65  235.38
   4  -3   3 3412.66  239.38
  -4   3   3 3096.29  230.88
   4  -3  -3 3255.77  234.68
   4  -3  -3 3407.76  232.38
   4   3   3 3335.47  229.98
  -4   3  -3 3128.59  231.68
  -4  -3   3 3213.58  234.98
   4   3   3 3538.65  233.78
  -4   3  -3 3264.47  232.18
  -4   3  -3 3045.70  238.18
   4  -3  -3 3330.77  232.48
   4  -3  -3 3162.78  234.18
   4   3   3 3375.36  232.48
   5   3  -3   99.19    9.20
  -5   3   3  108.99    8.70
   5   3  -3  108.39    7.70
   5   3  -3  101.09    7.80
   5  -3   3  110.89    8.60
   5  -3   3  106.29    9.40
  -5   3   3   93.69    7.70
   5   3  -3  104.39    8.60
  -5  -3  -3  103.39    8.50
  -5   3   3  102.89    7.70
   5  -3   3  100.79    8.50
   5  -3   3   94.19    8.50
  -5   3  -3  108.89    9.30
   5   3   3   99.09    7.20
  -5  -3   3  103.69    8.40
   5   3   3   90.89    8.20
   5  -3  -3   98.89    8.10
   5  -3  -3  115.89    8.60
   5  -3  -3   98.59    8.30
   5   3   3  103.09    7.80
   5   3   3  107.19    8.20
  -5   3  -3  101.19    7.90
   5  -3  -3  104.09    8.50
  -6  -3  -3  867.91   55.39
   6   3  -3  879.61   54.99
   6  -3   3  814.52   55.29
  -6   3   3  838.42   55.49
   6   3  -3  777.42   54.59
   6   3  -3  782.82   55.79
   6  -3   3  778.22   55.29
   6  -3  -3  735.63   54.89
   6   3   3  710.13   54.99
   6  -3  -3  762.02   55.19
   6   3   3  784.12   54.89
   6  -3  -3  797.92   55.29
   7   3  -3  104.29    8.50
   7   3  -3   98.89    7.40
   7   3  -3  106.49   10.00
   7  -3   3  120.49    9.10
  -7   3   3   97.79    9.20
   7   3  -3  110.39    9.30
   7  -3   3  106.29   10.30
  -7  -3  -3   93.39    8.80
   7   3  -3  103.69    7.60
   7  -3   3   93.89    9.00
   7  -3   3  104.09    8.80
   7  -3  -3  110.09    9.70
   7   3   3   94.39    7.40
   7  -3  -3   76.99    8.50
  -7   3  -3  107.89   10.00
   7   3   3   93.59    8.20
   7  -3  -3  102.99    8.30
   7   3   3   91.49    7.70
   7   3   3  102.39    8.60
   8   3  -3  520.75   36.60
  -8   3   3  556.74   37.30
   8  -3   3  580.64   38.20
   8   3  -3  483.05   36.80
   8   3  -3  550.94   35.70
   8  -3   3  549.54   36.70
   8   3  -3  551.34   35.80
   8  -3  -3  477.25   36.80
   8  -3  -3  451.95   36.20
   8  -3  -3  482.05   36.60
   8   3   3  493.75   35.90
   8   3   3  505.95   36.20
   8   3   3  528.85   35.90
   9   3  -3   72.39    9.10
   9   3  -3   83.89    8.30
   9  -3   3   91.69    8.40
   9   3  -3   81.89    8.60
   9  -3   3   82.19    8.40
   9   3  -3   82.79    6.60
   9  -3   3   78.19    9.80
  -9   3   3   86.29    8.90
   9   3  -3   79.49    6.40
   9  -3  -3   81.49    8.30
   9   3   3   86.69    7.00
   9   3   3   88.99    8.10
   9   3   3   81.69    7.50
   9  -3  -3   76.79    7.60
   9   3   3   85.39    7.10
   9   3   3   88.09    9.80
   9  -3  -3   89.09    9.00
  10  -3   3   26.30    4.90
  10   3  -3   20.50    4.90
  10   3  -3   26.50    3.00
  10   3  -3   23.10    6.20
  10  -3   3   27.20    5.40
  10   3  -3   21.60    2.80
  10   3  -3   28.70    5.90
  10  -3   3   26.00    7.10
  10  -3  -3   24.70    4.90
  10   3   3   27.50    4.70
  10   3   3   31.70    3.70
  10  -3  -3   33.10    5.00
  10  -3  -3   29.70    5.10
  10   3   3   30.90    3.80
  10  -3  -3   32.20    5.80
  10   3   3   28.50    4.10
  10   3   3   30.30    7.00
  11   3  -3   63.29    5.40
  11  -3   3   80.59   10.50
  11   3  -3   62.29    5.20
  11  -3   3   62.49    7.50
  11  -3   3   64.49    7.40
  11   3  -3   70.29    8.80
  11   3  -3   60.19    7.40
  11   3  -3   64.29    8.30
  11  -3   3   73.99    8.30
  11  -3  -3   60.69    7.20
  11  -3  -3   65.29    6.80
  11  -3  -3   62.99    7.80
  11   3   3   58.09    6.60
  11   3   3   58.79    6.30
  11   3   3   66.89    9.80
  11   3   3   59.59    6.90
  11   3   3   65.39    6.50
  11  -3  -3   56.59    7.10
  12  -3   3    3.20    5.20
  12   3  -3   -1.00    1.90
  12   3  -3    0.80    1.90
  12   3  -3    3.40    5.70
  12  -3   3    1.70    4.70
  12   3  -3    3.70    4.60
  12  -3   3    6.20    7.10
  12   3  -3    6.20    5.60
  12  -3   3    1.20    4.50
  12  -3  -3    0.40    5.00
  12   3   3    5.50    6.80
  12  -3  -3   -0.90    4.10
  12   3   3    0.50    3.80
  12  -3  -3    1.70    6.70
  12   3   3    0.10    3.00
  12  -3  -3    2.30    3.80
  12   3   3   -1.00    3.20
  13   3  -3   10.90    5.40
  13  -3   3    8.60    5.20
  13  -3   3   14.40    5.70
  13   3  -3   12.90    6.70
  13   3  -3   15.40    6.30
  13   3  -3    8.70    2.10
  13  -3   3    5.30    5.70
  13   3  -3   10.70    2.20
  13  -3   3    9.40    8.20
  13  -3  -3   10.00    6.20
  13  -3  -3   13.50    4.90
  13   3   3   11.40    3.90
  13   3   3    4.00    3.30
  13   3   3   11.20    7.90
  13   3   3   13.60    3.90
  13  -3  -3   10.70    7.50
  13   3   3    8.30    4.40
  13  -3  -3   13.70    5.50
  13  -3  -3   17.10    4.80
  13  -3  -3    9.30    4.30
  14   3  -3   56.59    9.00
  14  -3   3   55.49   11.50
  14  -3   3   65.99    8.20
  14  -3   3   53.59    7.60
  14   3  -3   52.79    8.10
  14   3  -3   52.79    9.40
  14  -3  -3   58.49   10.40
  14   3   3   55.89    7.00
  14   3   3   52.89    5.90
  14  -3  -3   57.59    7.10
  14  -3  -3   51.19    8.60
  14  -3  -3   58.59    7.20
  14   3   3   58.29    7.70
  14   3   3   62.39   11.50
  14  -3  -3   55.59    7.90
  14   3   3   61.59    6.40
  14   3   3   52.89    6.30
  14  -3  -3   53.99    7.20
   0  -4   3 1012.60   77.09
   0  -4  -3  937.11   79.19
   0   4  -3 1078.19   79.99
   0  -4   3  982.70   78.69
   0   4  -3  926.71   78.19
   0   4  -3 1132.29   78.69
   0   4   3 1160.68   80.59
   0   4  -3 1044.80   80.19
   0  -4  -3  990.00   79.19
   0  -4   3 1031.30   80.89
   0   4   3 1014.80   80.09
   0  -4  -3  943.51   76.99
   0   4   3  969.30   77.89
   0   4   3 1006.10   78.49
   0  -4   3 1056.09   79.49
   0   4  -3 1017.70   79.99
   1   4  -3 1449.65   95.09
   1   4  -3 1288.27   91.59
  -1   4   3 1401.46   95.59
  -1  -4  -3 1276.07   92.19
   1  -4   3 1277.77   95.89
   1  -4   3 1235.18   93.89
   1   4  -3 1457.05   97.09
   1  -4   3 1406.86   95.59
  -1   4   3 1329.67   93.89
   1  -4   3 1409.66   95.79
  -1  -4  -3 1268.67   95.59
   1   4  -3 1298.17   94.99
   1   4  -3 1402.36   96.09
  -1   4   3 1429.06   94.89
   1   4   3 1164.28   92.19
   1   4   3 1202.58   93.79
  -1   4  -3 1155.48   94.69
  -1  -4   3 1209.18   90.59
   1   4   3 1177.58   93.99
  -1   4  -3 1137.59   94.09
  -1   4  -3 1070.29   91.09
   1  -4  -3 1191.28   92.49
   1  -4  -3 1072.09   94.79
  -1  -4   3 1104.89   92.29
  -1   4  -3 1082.39   94.39
  -1  -4   3 1166.58   94.79
  -1   4  -3 1174.98   94.69
   1  -4  -3 1177.18   95.19
  -1  -4   3 1094.29   91.79
   2   4  -3  796.12   65.29
  -2   4   3  737.33   62.69
  -2  -4  -3  713.23   62.59
   2  -4   3  689.83   61.79
   2  -4   3  739.43   62.99
   2   4  -3  690.23   59.79
  -2   4   3  686.33   60.19
  -2   4   3  718.43   61.19
  -2  -4  -3  675.03   55.09
  -2  -4  -3  676.23   57.99
   2  -4   3  651.93   61.59
  -2   4   3  685.53   60.99
   2  -4   3  716.93   62.69
   2   4  -3  747.33   62.49
   2   4  -3  757.62   56.89
   2   4  -3  696.23   59.39
   2   4   3  850.21   62.29
  -2  -4   3  709.13   57.89
  -2   4  -3  749.92   64.59
   2  -4  -3  807.82   64.19
  -2  -4   3  880.81   64.29
  -2  -4   3  639.64   57.59
   2  -4  -3  633.14   61.89
  -2   4  -3  896.01   64.19
   2  -4  -3  843.12   60.19
  -2  -4   3  717.73   56.49
   2  -4  -3  871.31   60.79
   2   4   3  888.61   59.79
   2   4   3  805.92   61.49
  -2   4  -3  754.22   62.89
  -2   4  -3  788.72   61.79
  -2   4  -3  683.43   56.49
   3   4  -3  909.21   77.69
  -3   4   3  896.61   72.29
  -3   4   3  810.72   72.99
   3  -4   3 1000.90   74.59
   3   4  -3  923.41   70.39
  -3   4   3  918.81   71.89
   3   4  -3  968.50   70.49
   3  -4   3  967.60   76.69
  -3  -4  -3  890.71   68.09
   3   4  -3  933.41   74.29
   3   4  -3  965.80   67.49
  -3  -4  -3  865.01   74.19
   3  -4   3  941.41   74.59
  -3  -4  -3  905.71   70.09
   3  -4   3  958.40   75.89
   3  -4  -3  928.51   75.49
   3   4   3  903.21   72.29
  -3   4  -3  869.51   73.09
  -3  -4   3  850.41   66.49
   3   4   3  914.01   69.59
  -3   4  -3  848.92   65.59
   3  -4  -3  895.71   70.89
  -3   4  -3  838.92   72.49
  -3   4  -3  829.82   77.19
   3  -4  -3  920.71   74.29
  -3  -4   3  851.71   73.59
   3  -4  -3  967.10   71.69
   3   4   3  951.00   72.59
  -3  -4   3  793.62   66.29
   4  -4   3  202.58   15.20
   4   4  -3  189.68   13.90
  -4  -4  -3  178.38   13.90
   4   4  -3  194.68   14.60
   4  -4   3  188.68   14.70
   4   4  -3  200.08   14.20
  -4   4   3  210.28   14.50
  -4   4   3  180.08   14.30
   4  -4   3  194.98   14.70
  -4   4   3  192.08   14.80
   4  -4   3  187.28   14.90
   4   4  -3  192.38   15.20
  -4  -4  -3  170.98   13.80
   4   4  -3  200.28   14.30
  -4  -4  -3  177.68   14.70
  -4   4  -3  203.78   15.20
   4  -4  -3  189.88   14.70
  -4   4  -3  214.58   14.60
  -4   4  -3  217.28   14.60
   4   4   3  201.48   14.50
   4  -4  -3  196.98   14.60
   4   4   3  208.38   14.50
   4  -4  -3  210.48   14.50
   4  -4  -3  219.48   14.60
   4   4   3  197.88   14.10
  -4   4  -3  191.78   13.60
  -4  -4   3  191.48   14.50
   5  -4   3   23.30    5.10
   5  -4  -3   40.00    4.60
   5  -4  -3   34.70    4.40
  -5   4  -3   41.40    4.40
   5  -4  -3   43.80    4.60
   5   4   3   36.70    2.80
   5   4   3   38.40    3.90
  -5  -4   3   37.20    4.50
   5   4   3   33.90    4.10
  -5   4  -3   45.20    6.30
   5   4   3   39.20    4.50
   5  -4  -3   43.70    5.10
  -6   4   3  171.78   13.60
  -6   4   3  157.78   12.20
   6   4  -3  153.08   12.30
  -6  -4  -3  192.28   13.50
   6   4  -3  164.08   13.20
   6  -4   3  171.98   13.40
   6  -4   3  172.78   14.20
   6  -4   3  176.98   13.30
  -6   4   3  164.98   12.20
   6   4  -3  176.48   12.40
   6   4  -3  172.88   14.10
   6   4   3  157.88   12.30
   6   4   3  177.08   12.80
  -6   4  -3  162.98   12.40
   6  -4  -3  174.08   13.70
  -6   4  -3  156.48   14.00
  -6  -4   3  162.68   13.10
   6   4   3  161.18   11.70
   6  -4  -3  175.58   13.20
   6  -4  -3  179.08   13.40
  -6   4  -3  173.68   12.50
   6  -4  -3  176.98   13.00
   7  -4   3  313.37   26.60
   7   4  -3  328.77   25.60
   7  -4   3  322.67   26.50
   7  -4   3  323.57   27.40
   7   4  -3  333.67   26.50
   7   4  -3  323.37   27.10
   7  -4  -3  415.46   26.70
  -7   4  -3  407.76   25.50
   7   4   3  422.76   26.60
   7   4   3  361.86   25.70
  -7   4  -3  430.96   27.80
   7  -4  -3  416.66   26.80
   8   4  -3   70.59    7.10
   8  -4   3   68.29    7.40
   8   4  -3   73.69    5.90
   8  -4   3   75.59    8.40
   8   4  -3   59.49    7.10
   8  -4   3   80.39    7.90
   8   4  -3   59.69    7.90
   8  -4   3   70.29    8.90
   8   4  -3   70.89    5.80
  -8   4   3   69.49    7.70
   8  -4  -3   67.69    7.30
   8   4   3   62.79    5.50
  -8   4  -3   55.59    8.10
   8  -4  -3   67.59    7.30
   8  -4  -3   75.79    7.10
   8  -4  -3   58.19    7.20
   8   4   3   65.59    7.00
   8   4   3   59.59    5.90
   8   4   3   73.99    6.70
   9  -4   3    1.70    4.00
   9  -4   3   -0.20    4.30
   9   4  -3    0.00    2.10
   9   4  -3    0.90    2.10
   9  -4   3    1.60    4.40
   9  -4   3    1.90    5.40
   9   4  -3   -1.00    4.70
  -9   4   3    0.70    4.30
   9   4  -3   -4.50    3.80
   9   4   3    1.10    3.70
   9   4   3   -0.50    2.40
   9   4   3    1.80    3.00
   9   4   3    1.60    2.00
   9  -4  -3   -0.30    4.00
   9  -4  -3    1.70    3.50
   9  -4  -3    0.50    3.50
  10   4  -3  101.29   10.50
  10   4  -3   83.29    9.00
  10  -4   3   63.19   10.20
  10  -4   3   81.49    9.00
 -10   4   3   83.29    9.60
  10  -4   3   77.19    9.10
  10   4  -3   76.69    6.90
  10  -4   3   66.99    8.40
  10   4  -3   70.49    8.80
  10   4  -3   77.99    6.90
  10  -4  -3   86.09    9.20
  10   4   3   89.29    7.30
  10   4   3   85.09   10.60
  10  -4  -3   94.39    9.80
  10   4   3   87.59    7.90
  10   4   3   89.59    7.10
  10   4   3   90.79    9.00
  10  -4  -3   92.59    8.40
  10  -4  -3   83.89    8.70
  11  -4   3  177.78   15.30
  11  -4   3  158.48   14.50
  11   4  -3  147.39   15.30
  11  -4   3  173.08   14.70
  11   4  -3  169.28   14.40
  11   4  -3  179.08   15.00
  11   4  -3  165.38   12.40
  11   4  -3  173.48   12.40
  11  -4   3  196.98   17.70
  11   4   3  159.88   13.10
  11  -4  -3  156.68   13.70
  11   4   3  171.28   16.70
  11  -4  -3  164.18   14.00
  11  -4  -3  166.68   14.90
  11   4   3  161.68   12.70
  11   4   3  169.18   12.70
  11   4   3  174.38   14.10
  12   4  -3   36.40    3.70
  12   4  -3   36.80    7.20
  12  -4   3   33.40    6.30
  12  -4   3   26.70    6.20
  12   4  -3   28.00    3.50
  12   4  -3   38.50    6.30
  12  -4   3   33.40    7.20
  12  -4   3   35.20    8.70
  12   4   3   29.60    4.20
  12   4   3   23.10    8.10
  12  -4  -3   30.10    5.60
  12   4   3   26.40    5.70
  12  -4  -3   17.60    5.60
  12   4   3   27.10    4.30
  12   4   3   29.00    4.70
  12  -4  -3   27.90    6.70
  12  -4  -3   35.10    5.60
  13   4  -3    3.80    5.90
  13   4  -3    6.30    2.30
  13  -4   3   11.30    6.00
  13  -4   3   10.40    8.10
  13   4  -3    4.00    2.20
  13   4  -3    2.90    5.20
  13   4  -3   -4.90    6.30
  13  -4   3    7.30    5.60
  13  -4  -3   -3.40    6.00
  13   4   3    7.50    3.90
  13  -4  -3   10.50    4.50
  13  -4  -3   13.50    5.20
  13   4   3    9.30    3.40
  13  -4  -3   10.50    5.40
  13   4   3    8.20    5.00
  13  -4  -3    3.40    7.40
  13   4   3    3.10    3.30
  13   4   3    8.40    8.00
  13  -4  -3    2.00    5.10
  14   4  -3   46.40    9.30
  14   4  -3   66.29    8.30
  14   4  -3   54.29    8.60
  14  -4   3   70.59    8.40
  14  -4   3   71.29   11.70
  14  -4   3   69.19    8.70
  14   4   3   44.20    6.00
  14  -4  -3   53.39    7.10
  14  -4  -3   46.00    7.20
  14  -4  -3   51.69    7.60
  14  -4  -3   48.20   10.30
  14   4   3   55.69    6.90
  14   4   3   44.60    7.20
  14   4   3   46.20   10.60
  14  -4  -3   37.50    8.50
  14  -4  -3   53.39    7.40
   0   5   3  844.42   68.29
   0  -5   3  849.81   65.59
   0  -5   3  807.42   67.89
   0  -5   3  811.52   69.49
   0   5   3  798.02   66.69
   0  -5  -3  836.82   65.59
   0  -5  -3  783.72   69.49
   0   5  -3  753.82   68.29
   0   5  -3  784.42   66.59
   0  -5  -3  803.12   69.29
   0   5   3  782.02   67.09
   0   5   3  863.61   68.59
   0   5  -3  782.22   66.59
   0   5  -3  919.41   69.29
   0  -5   3  793.72   66.79
   1   5  -3  528.55   37.20
  -1   5   3  535.95   37.20
  -1  -5   3  518.45   37.10
   1  -5  -3  538.55   37.30
  -2   5   3  139.59   11.10
  -2   5   3  144.69   11.20
  -2   5   3  153.08   11.30
   2  -5   3  157.98   11.30
  -2  -5  -3  140.89   11.20
   2   5  -3  143.19   11.20
  -2  -5  -3  146.29   10.90
   2   5  -3  139.59   11.40
   2  -5   3  153.58   11.40
   2  -5   3  156.98   11.40
  -2  -5  -3  134.19   10.40
   2  -5   3  147.69   10.80
  -2  -5  -3  156.68   11.00
   2  -5   3  158.78   11.40
   2   5  -3  143.79   11.20
   2   5  -3  148.49   10.70
   2   5  -3  143.09   11.10
  -2   5   3  147.79   11.30
   2  -5  -3  131.39   11.20
   2  -5  -3  145.79   11.10
   2   5   3  140.19   10.90
  -2  -5   3  125.79   10.80
  -2   5  -3  139.39   10.60
  -2  -5   3  128.39   10.90
  -2  -5   3  132.09   10.60
   2   5   3  150.28   11.20
  -2   5  -3  144.29   11.30
   2   5   3  145.79   11.10
  -2   5  -3  146.29   11.20
  -2   5  -3  133.59   11.30
   2  -5  -3  148.29   11.00
  -2   5  -3  148.79   11.30
   2  -5  -3  137.39   11.40
  -2  -5   3  131.09   10.70
  -3   5   3  871.31   69.79
   3   5  -3  831.02   66.59
  -3  -5  -3  811.42   62.39
  -3  -5  -3  638.54   68.99
   3   5  -3  806.82   71.89
   3   5  -3  747.63   61.99
  -3  -5  -3  720.03   64.39
   3  -5   3  836.72   70.49
   3  -5   3  880.91   72.59
  -3   5   3  818.02   68.59
  -3  -5  -3  778.42   59.49
   3  -5   3  817.12   62.59
   3   5  -3  804.52   65.59
  -3   5   3  796.42   69.89
   3  -5   3  720.13   68.09
  -3   5   3  802.22   68.59
   3   5  -3  889.31   70.19
  -3  -5   3  706.23   61.09
   3   5   3  799.92   64.09
   3  -5  -3  738.93   68.79
  -3   5  -3  815.02   67.39
  -3   5  -3  762.12   73.39
   3   5   3  759.52   67.09
  -3  -5   3  785.02   61.29
  -3   5  -3  851.01   60.79
   3  -5  -3  863.61   66.29
   3  -5  -3  799.62   71.49
  -3   5  -3  743.53   68.49
   3   5   3  745.53   66.39
  -3  -5   3  754.62   68.69
   3  -5  -3  799.92   65.49
   4   5  -3  949.71   78.79
   4   5  -3 1066.19   88.09
   4   5  -3  970.40   75.29
   4  -5   3  987.70   83.89
   4  -5   3 1066.49   83.69
  -4   5   3  907.21   78.49
   4  -5   3 1045.00   86.79
  -4   5   3 1035.70   85.09
   4   5  -3  911.11   77.79
   4  -5   3 1003.00   85.99
  -4  -5  -3 1003.80   85.09
  -4  -5  -3  842.72   70.39
  -4  -5  -3  941.41   74.79
  -4   5   3  934.81   79.69
   4   5  -3  984.70   82.79
  -4  -5  -3  996.80   74.09
  -4   5  -3 1090.19   91.69
  -4   5  -3  882.21   80.79
   4  -5  -3  972.50   84.89
   4  -5  -3 1069.69   81.09
   4  -5  -3  951.30   82.79
   4   5   3 1163.28   77.69
   4   5   3 1020.80   79.99
  -4   5  -3 1091.49   72.89
  -4  -5   3  875.71   70.49
   4   5   3 1006.70   85.99
  -4   5  -3 1029.50   81.69
  -4  -5   3 1003.00   70.59
  -4  -5   3 1009.20   83.49
   5  -5   3  747.83   49.60
   5   5  -3  698.43   49.80
  -5   5   3  679.73   49.10
   5  -5   3  710.83   49.50
  -5   5   3  722.33   49.10
   5   5  -3  625.54   48.70
   5   5  -3  698.23   48.90
  -5  -5  -3  743.53   49.60
   5  -5   3  743.93   49.99
  -5   5   3  711.03   49.60
   5   5   3  749.33   49.40
  -5   5  -3  719.33   49.20
   5   5   3  703.73   49.10
  -5   5  -3  668.23   49.90
   5  -5  -3  725.13   49.20
   5  -5  -3  633.84   49.40
  -6   5  -3   91.39    8.10
   6  -5  -3  115.19    8.70
  -6   5  -3   96.89    9.50
   6  -5  -3   87.29    9.00
   6   5   3   86.99    6.70
   6  -5  -3   89.79    8.20
  -6  -5   3   98.59    8.40
   6  -5  -3   93.39    8.60
   6   5   3  101.59    8.10
  -6   5  -3   90.89    8.10
   6   5   3   96.59    8.50
   6   5   3   91.19    7.70
   7  -5   3   11.30    4.10
  -7   5   3   10.30    2.20
   7  -5   3   13.50    5.40
   7   5  -3   11.00    5.00
  -7   5   3    7.10    4.40
   7   5  -3   11.30    3.00
   7   5  -3    8.40    2.80
   7  -5   3    3.90    4.00
  -7  -5  -3   10.90    4.30
  -7   5   3    8.00    2.10
   7  -5   3    8.90    4.50
   7   5  -3    2.80    3.70
   7   5   3   14.30    2.80
  -7   5  -3   15.10    3.00
   7  -5  -3   13.50    3.90
   7   5   3   21.30    3.60
   7  -5  -3   14.20    4.10
   7   5   3   16.10    1.80
  -7   5  -3   13.30    2.90
   7  -5  -3   14.90    4.90
   7   5   3   17.30    4.00
   7  -5  -3   17.40    3.70
  -7   5  -3   13.40    5.00
   8  -5   3    4.00    4.20
  -8   5   3    2.90    4.50
   8   5  -3    2.10    3.90
   8  -5   3    1.90    4.10
   8  -5   3    3.50    5.20
   8   5  -3    0.30    2.70
  -8  -5  -3    1.50    4.20
   8   5  -3    2.30    4.60
   8   5  -3    2.70    2.50
   8  -5   3   -3.70    4.20
   8   5   3   10.50    3.40
  -8   5  -3    6.10    3.60
   8   5   3   14.10    2.90
   8  -5  -3   10.90    4.20
   8   5   3   11.50    3.90
   8  -5  -3    8.80    4.50
   8  -5  -3   14.50    4.00
   9  -5   3   62.69    8.20
   9  -5   3   54.59    7.80
   9   5  -3   62.69    8.80
   9  -5   3   71.09    8.70
  -9   5   3   67.29    8.70
   9   5  -3   54.89    7.10
   9   5  -3   59.59    6.60
   9  -5   3   64.49    9.50
   9   5  -3   58.49    6.50
   9   5  -3   64.79    8.00
   9   5   3   94.99    8.70
   9  -5  -3   86.59    8.20
   9  -5  -3   83.79    8.60
   9   5   3   80.79    7.50
  -9   5  -3   85.99    9.80
   9  -5  -3   91.69    8.70
   9   5   3   88.89    6.90
   9  -5  -3   90.99    8.20
  10  -5   3  136.69   12.60
  10   5  -3  136.89   12.60
  10   5  -3  139.19   10.60
 -10   5   3  152.88   13.50
  10   5  -3  143.89   13.50
  10  -5   3  111.99   13.00
  10   5  -3  147.89   12.20
  10   5  -3  141.09   10.70
  10  -5   3  155.48   12.70
  10   5   3  129.19   11.20
  10  -5  -3  129.09   11.80
  10  -5  -3  144.59   12.90
  10   5   3  133.19   12.20
  10   5   3  126.49   10.10
  10   5   3  122.29   13.80
  10  -5  -3  135.79   12.10
  10   5   3  124.29   10.60
  11  -5   3   16.60    5.80
  11   5  -3   12.00    4.80
  11   5  -3    7.90    6.40
  11  -5   3   21.10    6.20
  11   5  -3   12.30    5.60
  11   5  -3   17.80    3.30
  11   5  -3   18.50    3.30
  11  -5   3   18.70    5.70
  11  -5   3   27.10    8.20
  11   5   3    8.60    2.60
  11  -5  -3    6.50    5.40
  11  -5  -3   11.80    5.50
  11   5   3    8.70    3.40
  11   5   3   10.00    5.10
  11  -5  -3   18.10    5.10
  11  -5  -3   14.80    4.50
  11   5   3    9.30    4.10
  12  -5   3    7.50    7.60
  12   5  -3    9.20    6.20
  12  -5   3    8.80    5.30
  12   5  -3    8.00    2.90
  12   5  -3    7.40    6.00
  12  -5   3    8.70    6.10
  12  -5   3   11.20    6.50
  12   5  -3    8.00    2.90
  12   5  -3    8.20    5.20
  12  -5  -3    1.10    5.50
  12   5   3    4.60    4.00
  12   5   3    7.60    2.60
  12   5   3   10.30    7.00
  12   5   3    7.30    5.20
  12  -5  -3    1.60    5.40
  12  -5  -3   14.50    4.50
  12  -5  -3    8.20    5.20
  12   5   3    9.10    3.40
  13  -5   3   35.50    9.80
  13   5  -3   49.70    7.80
  13   5  -3   33.60    3.90
  13  -5   3   34.90    7.20
  13   5  -3   34.50    8.50
  13  -5   3   31.30    7.30
  13   5  -3   34.80    4.00
  13   5  -3   30.20    6.70
  13  -5  -3   33.80    5.70
  13   5   3   33.10    3.80
  13   5   3   23.40    6.40
  13  -5  -3   35.30    6.50
  13   5   3   29.90    5.10
  13  -5  -3   41.80    7.30
  13   5   3   17.40    8.60
  13  -5  -3   32.50    7.60
   0   6   3  386.26   27.90
   0   6  -3  374.36   27.80
   0   6  -3  391.76   28.10
   0  -6   3  376.36   28.00
   0   6  -3  419.66   28.00
   0   6   3  370.46   27.90
   0  -6   3  391.66   28.00
   0  -6  -3  391.96   28.10
   0   6  -3  399.96   29.60
   0  -6  -3  400.86   27.90
   0  -6   3  376.86   28.00
   0  -6   3  397.56   27.80
   0  -6   3  414.16   28.00
  -1   6   3   92.49    7.60
  -1  -6  -3   92.79    7.50
  -1   6   3   83.59    7.40
  -1   6   3   78.59    8.20
   1   6  -3   87.79    7.20
   1   6  -3   90.49    7.60
   1  -6   3   99.09    7.60
   1   6  -3   80.09    7.60
   1   6  -3   79.29    7.40
  -1  -6  -3   79.39    6.80
  -1   6   3   92.29    7.60
  -1  -6  -3   88.49    7.50
   1  -6   3   89.29    7.40
  -1  -6  -3   92.99    7.80
   1  -6   3   85.39    7.60
   1   6  -3   78.19    7.40
   1  -6   3   93.79    7.80
   1  -6   3   86.59    7.20
  -1   6  -3   81.59    7.50
  -1   6  -3   85.39    7.10
  -1  -6   3   72.99    7.40
  -1  -6   3   73.29    7.40
   1   6   3   89.79    7.50
   1   6   3   73.69    7.30
   1  -6  -3   73.29    7.40
   1   6   3   72.59    7.20
  -1   6  -3   63.49    7.40
  -1  -6   3   82.69    7.10
  -1   6  -3   76.49    7.40
   1  -6  -3   79.59    7.30
   1   6   3   80.69    7.50
  -1  -6   3   70.29    7.20
  -1   6  -3   69.99    7.40
   1  -6  -3   77.59    7.60
   2  -6   3 4965.00  316.37
  -2   6   3 4529.85  317.27
   2  -6   3 4505.55  320.07
  -2   6   3 5079.39  325.47
   2  -6   3 4828.82  318.77
  -2  -6  -3 4640.14  314.47
  -2   6   3 4525.55  318.57
  -2  -6  -3 4440.76  316.47
  -2  -6  -3 5041.20  321.37
   2   6  -3 5012.90  318.57
   2   6  -3 4527.55  314.27
  -2  -6  -3 4208.38  312.67
   2  -6   3 4377.26  317.67
   2   6  -3 4821.22  320.47
   2   6  -3 4617.94  317.27
   2  -6   3 4348.46  318.67
  -2   6   3 4799.42  319.37
  -2   6  -3 4448.25  313.27
  -2  -6   3 4306.57  313.57
  -2   6  -3 3916.71  317.47
   2   6   3 4428.06  315.47
  -2  -6   3 3921.51  312.97
   2  -6  -3 3969.20  317.57
  -2   6  -3 4518.55  319.97
   2   6   3 4442.76  317.17
  -2  -6   3 4144.59  317.87
   2  -6  -3 4430.16  320.07
   2  -6  -3 4145.89  318.97
  -2   6  -3 4289.87  317.17
  -2  -6   3 4457.65  315.27
   2  -6  -3 4496.65  315.97
  -2   6  -3 4220.38  319.47
   2   6   3 4504.65  317.77
   3  -6   3  334.27   22.60
  -3  -6  -3  298.97   21.80
   3   6  -3  337.67   22.80
   3  -6   3  310.77   22.40
  -3  -6  -3  323.47   22.10
  -3  -6  -3  301.77   21.50
   3  -6   3  331.07   21.90
   3  -6   3  344.27   22.70
   3  -6   3  300.87   22.50
  -3   6   3  291.47   22.50
  -3  -6  -3  275.87   22.30
  -3   6   3  305.77   22.30
   3   6  -3  283.47   21.70
  -3   6   3  342.47   22.60
   3   6  -3  289.67   22.10
   3   6  -3  290.17   22.10
   3   6  -3  316.47   22.40
   3  -6  -3  285.07   22.50
   3  -6  -3  319.07   22.20
  -3  -6   3  289.57   22.10
   3   6   3  320.57   22.40
   3   6   3  314.67   22.20
  -3   6  -3  304.47   22.40
  -3   6  -3  292.97   22.70
  -3  -6   3  301.77   21.70
   3   6   3  289.17   22.00
  -3   6  -3  301.77   22.40
   3  -6  -3  322.67   22.30
  -3   6  -3  309.87   21.60
   3  -6  -3  279.47   22.20
  -3  -6   3  289.77   21.80
   4   6  -3  671.83   49.20
  -4  -6  -3  680.73   48.80
  -4   6   3  723.53   49.80
   4   6  -3  734.53   49.99
   4  -6   3  641.94   48.80
   4  -6   3  710.03   49.80
   4  -6   3  676.03   50.29
  -4  -6  -3  678.23   48.90
  -4   6   3  708.23   49.50
   4   6  -3  762.72   49.40
   4  -6   3  694.63   49.80
   4  -6   3  640.84   49.50
  -4   6  -3  744.03   50.09
   4   6   3  734.93   49.40
  -4   6  -3  759.82   49.60
  -4  -6   3  717.23   48.60
   4  -6  -3  699.33   49.40
   4  -6  -3  663.53   49.30
   4  -6  -3  694.23   49.40
   4   6   3  768.62   49.20
  -4   6  -3  725.13   49.60
   5  -6   3   83.39    8.30
   5  -6   3   85.49    9.00
   5   6  -3   86.29    9.10
   5  -6   3   87.79    6.70
   5   6  -3   94.49    7.90
  -5   6   3   95.59    8.10
  -5  -6  -3   77.39    8.40
  -5  -6  -3   78.69    6.50
  -5   6   3   83.59    8.50
  -5  -6  -3   70.79    6.40
   5   6  -3   78.69    7.20
  -5  -6  -3   78.79    6.40
   5  -6   3   67.99    8.10
   5   6  -3   84.49    7.70
  -5   6   3   89.59    8.00
   5  -6   3   71.39    8.40
   5   6  -3   82.29    7.90
   5   6   3   87.39    7.60
   5   6   3   97.19    8.00
   5  -6  -3   90.39    9.10
  -5   6  -3   83.89    6.60
   5  -6  -3   97.39    8.20
   5   6   3   93.69    8.10
   5  -6  -3  103.69    8.60
  -5   6  -3  103.09    8.10
  -5  -6   3   98.29    8.10
   5  -6  -3  104.49    8.30
  -5   6  -3   84.69    9.00
   6  -6   3 1090.59   74.39
  -6   6   3 1118.89   73.89
   6  -6   3  988.40   74.39
   6   6  -3 1121.79   74.89
   6  -6   3 1005.80   74.29
   6   6  -3  969.10   73.69
  -6   6   3 1057.59   74.69
  -6  -6  -3 1029.20   74.49
   6  -6   3 1109.79   74.89
   6  -6  -3 1044.20   74.49
  -6   6  -3 1105.09   75.09
  -6   6  -3 1089.79   73.99
  -6  -6   3 1118.19   74.09
   6   6   3 1121.09   74.29
   6   6   3 1034.80   73.59
   7  -6   3   85.79    9.70
  -7  -6  -3   98.89   10.00
   7   6  -3   85.19    8.40
  -7   6   3   97.09    8.50
   7  -6   3   93.19   10.30
   7   6  -3   84.49    8.30
   7   6  -3   79.59    8.20
  -7   6   3   81.39    8.10
   7   6  -3  100.69   10.80
  -7   6   3   98.49   10.00
   7  -6   3   90.39    9.90
   7  -6   3   82.09    9.50
   7   6  -3   94.79    9.20
   7   6   3  105.59    9.30
  -7   6  -3   89.19    8.40
   7  -6  -3  104.19   10.00
  -7   6  -3  105.09   10.70
  -7   6  -3  105.99    8.60
   7   6   3   99.59    8.40
   7  -6  -3  109.69    9.10
   7  -6  -3   94.69   10.10
   7   6   3  112.79    9.00
  -7  -6   3  110.19    9.20
   7   6   3  101.79    7.10
   7  -6  -3  113.09    9.50
   8   6  -3   92.59    9.70
   8  -6   3   92.79   11.60
   8   6  -3   88.19   10.60
   8  -6   3   85.29   10.80
  -8   6   3   97.99   11.40
  -8  -6  -3  105.29   11.60
   8   6  -3   98.89   11.50
   8  -6   3   91.69   11.00
  -8   6  -3  135.09    9.50
   8  -6  -3  135.19   11.70
   8   6   3  131.09    8.60
   8  -6  -3  136.99   10.80
   8   6   3  119.09   10.10
   8   6   3  121.29   10.90
  -8   6  -3  132.29    9.40
   8  -6  -3  130.59   10.50
   8  -6  -3  116.09   11.20
   8   6   3  131.99    9.80
   9   6  -3    4.80    4.80
   9   6  -3    5.10    3.20
   9   6  -3    4.60    3.30
   9  -6   3    3.30    5.80
   9   6  -3    2.70    5.40
   9  -6   3    3.80    4.70
  -9   6   3    4.20    5.50
   9  -6   3    6.50    5.20
   9  -6   3    2.40    5.20
   9   6   3    7.10    4.30
   9  -6  -3    6.20    4.00
  -9   6  -3    7.50    5.90
   9  -6  -3    4.00    4.70
   9   6   3    5.50    1.70
   9  -6  -3    1.10    4.50
   9   6   3    6.00    4.50
   9   6   3    1.90    3.20
  10  -6   3  347.27   26.30
  10   6  -3  355.16   25.60
  10   6  -3  313.27   22.90
  10  -6   3  326.47   24.50
  10   6  -3  327.77   22.90
  10   6  -3  341.37   24.30
  10   6  -3  308.27   23.80
  10  -6   3  323.87   24.50
  10  -6   3  317.87   25.00
 -10   6  -3  324.37   25.80
  10   6   3  309.47   24.10
  10   6   3  301.07   22.90
  10  -6  -3  310.37   23.70
  10  -6  -3  294.47   24.60
  10  -6  -3  304.77   24.40
  10   6   3  293.17   22.00
  10  -6  -3  326.07   24.00
  11  -6   3    8.70    5.90
  11   6  -3   -2.20    6.40
  11  -6   3   -2.20    7.20
  11   6  -3    4.60    3.40
  11  -6   3   -1.80    5.40
  11  -6   3    4.90    5.80
  11   6  -3    5.50    5.30
 -11   6   3    8.20    6.40
  11   6  -3    5.10    3.20
  11   6  -3    4.60    4.60
  11  -6  -3    2.80    5.20
  11   6   3    1.50    4.10
  11  -6  -3   -0.30    5.40
  11   6   3    2.50    1.70
  11  -6  -3    7.00    5.70
  11   6   3    0.50    6.60
  11   6   3   -1.20    5.10
  11  -6  -3    1.20    4.20
  12   6  -3   22.60    4.10
  12  -6   3   22.00    8.90
  12   6  -3   22.60    6.00
 -12   6   3   20.80    7.50
  12  -6   3   20.60    6.60
  12   6  -3   31.50    6.90
  12   6  -3   24.30    4.10
  12   6  -3   22.60    8.00
  12  -6   3   18.50    6.80
  12   6   3   16.90    8.00
  12  -6  -3   19.10    6.30
  12  -6  -3   22.00    5.10
  12   6   3   18.30    6.10
  12   6   3   23.30    4.40
  12   6   3   21.10    5.10
  12   6   3   23.90    2.40
  12  -6  -3   24.00    6.30
  13   6  -3   35.20    7.60
  13   6  -3   30.50    4.20
  13  -6   3   21.70    9.30
  13  -6   3   24.70    8.70
  13   6  -3   27.00    4.20
  13   6  -3   25.10    6.50
  13   6  -3   20.10    8.10
  13  -6  -3   27.70    5.50
  13   6   3   33.90    5.60
  13  -6  -3   31.30    6.90
  13  -6  -3   29.60    7.70
  13  -6  -3   21.10    7.00
  13   6   3   28.90    4.80
  13   6   3   26.30    8.90
   0   7  -3  221.28   16.20
   0   7   3  221.98   16.20
   0  -7  -3  228.38   16.10
   0   7   3  226.18   16.30
   0   7   3  209.88   16.30
   0   7  -3  228.98   16.30
   0   7  -3  218.88   16.30
   0  -7  -3  189.28   15.80
   0   7  -3  199.48   16.20
   0  -7  -3  209.78   16.30
   0  -7  -3  207.38   16.30
   0   7   3  198.08   16.10
   0  -7   3  215.98   16.20
   0  -7   3  210.58   16.10
   0  -7   3  209.08   16.20
   0  -7   3  206.18   16.20
   1   7  -3  769.62   54.89
   1  -7   3  798.22   54.79
  -2  -7  -3  290.27   23.00
   2  -7   3  341.47   23.80
  -2   7   3  312.57   24.30
   2   7  -3  308.87   23.30
   2  -7   3  332.27   23.90
   2   7  -3  326.27   23.70
   2  -7   3  299.97   23.70
   2  -7   3  308.87   23.80
   2   7  -3  328.17   23.70
   2   7  -3  323.17   23.90
   2   7  -3  321.37   23.60
  -2   7   3  324.37   23.80
  -2  -7  -3  296.07   23.60
  -2  -7  -3  320.87   23.90
  -2   7   3  333.57   23.80
   2  -7   3  320.67   23.40
  -2   7  -3  337.97   23.90
   2  -7  -3  335.37   23.70
   2   7   3  316.27   23.60
   2   7   3  332.97   23.80
  -2  -7   3  330.07   23.30
   2  -7  -3  352.06   23.70
   2   7   3  335.57   23.80
  -2  -7   3  321.07   23.50
  -2  -7   3  321.47   23.60
   2  -7  -3  319.47   23.70
  -2  -7   3  337.37   23.40
   2   7   3  344.47   23.70
  -2   7  -3  333.37   23.20
   3  -7   3  895.91   66.19
   3   7  -3  964.10   66.09
  -3  -7  -3  868.91   66.19
   3  -7   3  965.60   65.69
  -3   7   3  970.50   66.19
  -3   7  -3 1026.30   67.09
  -3   7  -3  947.51   66.39
   4  -7   3  313.37   23.70
   4   7  -3  341.97   24.90
   4  -7   3  331.37   24.80
   4  -7   3  309.27   24.60
   4   7  -3  341.97   23.90
   4  -7   3  338.37   24.70
   4  -7   3  315.17   24.60
   4   7  -3  335.47   24.20
   4   7  -3  326.67   24.30
  -4  -7  -3  332.97   23.90
  -4  -7  -3  335.77   23.40
  -4   7   3  333.87   24.50
  -4  -7  -3  313.77   24.70
  -4  -7  -3  323.47   23.70
  -4   7   3  317.67   24.80
   4   7  -3  339.37   24.30
  -4   7   3  336.07   24.60
  -4   7   3  325.07   24.40
   4   7   3  374.96   24.70
   4   7   3  334.47   24.40
  -4  -7   3  307.27   23.50
   4  -7  -3  370.36   24.70
   4  -7  -3  350.96   24.50
  -4   7  -3  319.47   25.00
  -4   7  -3  367.26   24.50
   4   7   3  353.56   24.20
  -4   7  -3  314.87   23.60
  -4  -7   3  315.07   23.50
   4  -7  -3  364.36   24.50
   5  -7   3  666.23   49.60
  -5  -7  -3  697.43   49.90
  -5   7   3  723.93   50.09
   5   7  -3  724.23   50.09
  -5  -7  -3  669.23   48.50
   5  -7   3  751.92   49.90
  -5   7   3  717.53   49.50
  -5  -7  -3  712.43   48.40
   5  -7   3  703.73   49.80
   5  -7   3  743.33   48.70
   5   7  -3  734.13   49.30
  -5  -7  -3  726.93   48.60
   5   7  -3  663.33   48.90
   5  -7   3  730.43   50.09
   5   7   3  575.34   49.30
   6  -7   3   25.40    5.40
   6   7  -3   16.60    4.50
  -6  -7  -3   19.50    5.10
   6  -7   3   15.50    4.80
   6  -7   3   16.20    4.80
   6   7  -3   23.10    4.20
   6  -7   3   25.10    5.90
   6   7  -3   18.50    5.60
   6  -7   3   17.00    2.70
  -6   7   3   18.80    4.50
  -6   7   3   18.80    5.40
  -6   7   3   18.00    4.10
   6   7  -3   14.10    3.30
   6  -7  -3   19.00    4.30
   6  -7  -3   20.40    4.40
  -6   7  -3   16.20    4.60
   6  -7  -3   24.10    4.80
  -6   7  -3   18.50    4.40
   6   7   3   19.40    3.80
  -6  -7   3   21.80    4.50
   6   7   3   20.40    4.70
   6   7   3   20.80    4.30
   7  -7   3   63.09    8.60
   7  -7   3   76.89    9.20
   7   7  -3   78.69    8.40
  -7  -7  -3   80.39    9.40
   7  -7   3   66.29    9.30
   7   7  -3   78.29    8.10
   7   7  -3   75.09    7.80
  -7   7   3   92.49    9.70
  -7   7   3   74.59    8.00
   7  -7   3   76.59    9.20
  -7   7   3   71.19    7.90
   7   7  -3   95.49   10.30
  -7   7  -3   81.89    8.30
  -7   7  -3   96.09    8.70
   7  -7  -3   95.59    8.80
   7  -7  -3   88.69    8.70
   7   7   3  100.59    8.80
   7   7   3   94.29    9.00
   7   7   3   80.79   10.10
   7  -7  -3   97.29    9.30
  -7  -7   3   95.69    8.70
   8   7  -3   13.70    4.00
   8   7  -3   12.80    4.80
   8   7  -3   13.50    3.80
  -8   7   3   11.30    3.60
   8  -7   3   15.90    5.70
   8  -7   3   13.50    6.30
  -8   7   3   15.10    3.40
   8  -7   3   16.90    5.90
   8  -7   3   13.10    5.20
   8   7  -3   14.00    6.30
  -8  -7  -3   15.10    5.70
  -8   7   3   16.00    6.20
   8   7  -3   10.90    4.40
   8  -7  -3   29.00    5.40
   8  -7  -3   28.00    4.90
   8  -7  -3   28.10    6.00
   8  -7  -3   33.50    5.90
  -8   7  -3   28.80    4.30
  -8  -7   3   32.30    5.40
   8   7   3   29.90    5.60
   8   7   3   29.00    4.90
   9   7  -3  265.27   18.70
   9   7  -3  260.97   19.80
   9   7  -3  252.67   17.70
   9  -7   3  281.57   19.10
   9  -7   3  262.57   19.40
   9  -7   3  212.28   19.70
   9   7  -3  240.38   17.60
   9  -7   3  260.77   26.00
   9   7  -3  270.17   20.20
   9  -7  -3  213.28   18.00
   9   7   3  189.98   18.40
   9   7   3  226.28   16.10
   9  -7  -3  218.68   18.90
   9  -7  -3  230.28   18.60
   9   7   3  226.98   17.90
  -9   7  -3  212.88   20.20
  -9   7  -3  215.78   16.30
   9  -7  -3  205.48   19.00
  -9   7  -3  232.18   16.70
   9   7   3  203.88   17.30
  10   7  -3    5.90    5.20
  10   7  -3    7.10    6.70
  10  -7   3    7.50    6.10
  10  -7   3    8.10    6.30
  10   7  -3    3.80    3.60
 -10   7   3    2.90    7.30
  10   7  -3    0.80    4.30
  10  -7   3    1.90    5.00
  10  -7   3   -0.50    6.80
  10   7   3   -1.80    3.50
  10  -7  -3    2.20    5.00
  10  -7  -3    0.60    5.70
  10   7   3    4.20    4.10
  10  -7  -3    7.20    5.60
  10  -7  -3   -0.10    4.20
  10   7   3    2.00    5.00
  11  -7   3   22.80    6.50
  11   7  -3   20.90    4.30
 -11   7   3   14.40    7.50
  11   7  -3   21.30    5.60
  11   7  -3   23.90    7.80
  11   7  -3   16.80    6.00
  11  -7   3   22.10    8.10
  11  -7   3   15.00    6.50
  11   7   3   17.70    4.50
  11  -7  -3   13.70    4.80
  11  -7  -3   15.90    6.30
  11  -7  -3   11.80    6.60
  11   7   3   15.80    4.90
  11  -7  -3   20.80    6.30
  11   7   3   16.30    5.90
  12   7  -3   68.89    8.70
  12  -7   3   77.09   10.20
  12   7  -3   64.89   10.50
  12   7  -3   68.09    9.20
  12  -7   3   66.79   11.40
  12   7  -3   81.99    7.80
  12   7   3   63.29    7.90
  12   7   3   73.49    9.60
  12   7   3   73.69    8.00
  12   7   3   73.19   11.10
  12  -7  -3   64.39    9.50
  12  -7  -3   67.39    9.70
  12  -7  -3   78.39    9.40
  12  -7  -3   66.89    7.90
  13   7  -3   76.19   10.80
  13   7  -3   67.49    6.90
  13  -7   3   52.19   11.60
  13  -7   3   70.19    9.80
  13   7  -3   59.69    8.70
  13   7  -3   51.89    8.00
  13   7  -3   61.79    7.00
  13   7   3   48.60   10.60
  13  -7  -3   56.29    8.70
  13   7   3   49.99    7.20
  13   7   3   54.49    8.80
  13  -7  -3   44.50    7.00
  13   7   3   56.59    6.70
  13  -7  -3   39.10    8.90
   0  -8  -3    3.20    3.20
   0   8  -3    3.30    3.70
   0  -8   3    8.20    3.40
   0   8   3    2.80    3.70
   0  -8   3    8.40    4.10
   0   8   3    7.60    3.40
   0   8  -3    7.30    3.80
   0  -8  -3    1.30    3.30
   0   8  -3    3.50    3.20
   0  -8   3    2.90    3.30
   0   8   3    5.40    3.80
   0   8  -3    2.90    3.80
   0  -8  -3    4.40    3.40
   0   8   3    5.30    3.40
   0  -8   3    0.60    3.40
   0   8  -3    8.00    3.80
   0  -8   3    2.20    3.70
   0  -8  -3    0.70    3.50
  -1   8   3  209.98   15.60
  -1  -8  -3  228.28   15.30
   1  -8   3  206.58   15.70
   1   8  -3  232.08   15.60
   1  -8   3  194.98   15.50
  -1   8   3  196.88   15.60
   1   8  -3  225.58   15.80
   1  -8   3  226.48   15.90
  -1  -8  -3  233.78   16.80
  -1  -8  -3  222.48   16.00
  -1  -8  -3  230.38   15.50
  -1   8   3  211.28   15.70
   1   8  -3  222.18   15.80
  -1   8   3  209.48   15.70
   1  -8   3  227.38   15.60
   1   8  -3  203.18   15.70
  -1  -8   3  189.08   15.30
  -1   8  -3  209.18   15.20
  -1   8  -3  181.98   15.60
  -1   8  -3  173.48   15.60
  -1  -8   3  182.58   15.50
   1   8   3  179.48   15.60
  -1  -8   3  189.98   15.70
   1  -8  -3  170.78   15.20
   1   8   3  169.18   15.30
   1   8   3  189.28   15.50
   1   8   3  184.48   15.40
   1  -8  -3  169.58   15.70
  -1   8  -3  184.48   15.60
  -1  -8   3  177.78   15.60
   1  -8  -3  178.68   15.50
  -1  -8   3  185.88   15.30
  -1   8  -3  198.98   15.70
   2   8  -3  233.18   15.70
   2  -8   3  239.68   16.30
  -2  -8  -3  241.08   15.30
   2   8  -3  236.38   16.30
   2  -8   3  242.78   16.10
  -2   8   3  218.48   16.00
  -2   8   3  242.18   16.20
   2  -8   3  226.98   16.20
  -2  -8  -3  219.18   16.20
   2  -8   3  245.18   16.00
  -2   8   3  218.88   16.10
   2   8  -3  238.28   16.00
  -2  -8   3  174.88   15.40
   2  -8  -3  193.48   15.70
  -2  -8   3  177.28   15.40
  -2  -8   3  181.78   15.40
   2   8   3  176.78   15.60
  -2   8  -3  165.68   15.80
   2  -8  -3  176.28   16.00
   2   8   3  174.08   15.50
  -2   8  -3  173.18   15.70
   2   8   3  194.68   15.80
   2   8   3  190.48   15.90
   2  -8  -3  168.08   15.60
  -2  -8   3  171.88   15.60
  -2   8  -3  178.38   15.80
   3  -8   3  954.90   64.39
   3   8  -3  872.51   63.69
  -3   8   3  966.10   64.29
  -3   8   3  928.61   64.39
   3  -8   3  880.81   64.09
   3  -8   3  903.11   64.19
  -3  -8  -3  881.21   64.39
   3  -8   3  900.31   64.39
   3  -8   3  946.11   63.79
  -3  -8  -3  976.60   63.99
   3   8  -3  912.01   64.09
  -3   8   3  996.10   64.39
   3   8   3  897.51   63.99
   3  -8  -3  911.91   63.99
  -3   8  -3  889.81   64.49
  -3  -8   3  946.01   63.99
   3   8   3  876.71   63.99
   3  -8  -3  894.41   64.49
   3   8   3  895.41   63.99
  -3   8  -3  913.31   64.29
   3  -8  -3  886.01   63.99
  -3  -8   3  920.21   63.69
  -4  -8  -3   92.39    8.20
   4  -8   3   93.49    9.40
  -4  -8  -3   86.49    7.70
   4   8  -3   86.59    8.40
  -4   8   3   93.89    9.80
   4  -8   3   90.09    9.60
   4   8  -3   83.19    9.10
  -4   8   3   92.29    9.20
  -4  -8  -3  101.79    8.70
   4  -8   3   88.59    9.50
   4   8  -3   78.69    9.30
   4  -8   3   77.19    8.00
  -4   8   3  101.99    9.40
   4   8  -3   93.59    9.20
  -4   8   3   88.09    9.20
   4   8  -3   86.29    8.90
   4  -8   3  105.99    9.80
  -4  -8  -3   84.39    9.50
  -4   8  -3  127.29    9.80
   4   8   3  124.79    9.30
  -4   8  -3  112.69   10.20
   4  -8  -3  118.39   10.10
  -5  -8  -3  210.88   16.50
   5   8  -3  178.38   15.00
  -5  -8  -3  180.88   14.50
  -5  -8  -3  197.58   14.40
  -5   8   3  198.08   16.70
   5  -8   3  201.38   16.40
   5  -8   3  187.28   16.10
  -5   8   3  210.48   15.90
   5   8  -3  225.78   15.90
   5  -8   3  190.88   14.80
  -5  -8  -3  196.78   14.80
   5   8  -3  200.38   15.70
   5   8  -3  198.88   15.70
  -5   8   3  197.78   15.80
   5   8  -3  209.08   16.70
   5  -8   3  198.78   16.30
   5  -8   3  188.38   16.20
  -5   8  -3  186.88   14.70
   5   8   3  194.78   15.50
  -5  -8   3  189.38   15.50
  -5   8  -3  214.28   16.00
   5  -8  -3  223.58   16.10
   5   8   3  208.78   15.90
   5  -8  -3  190.38   16.40
  -5  -8   3  204.48   14.10
   5  -8  -3  192.58   15.70
   5  -8  -3  219.48   16.40
  -5  -8   3  184.78   14.10
   5   8   3  201.28   16.00
   6  -8   3   46.90    7.20
   6  -8   3   42.30    7.30
   6   8  -3   46.00    6.10
  -6   8   3   40.70    7.30
   6  -8   3   44.20    4.80
   6  -8   3   52.39    7.40
   6   8  -3   39.20    6.00
   6   8  -3   47.90    7.50
   6  -8   3   54.19    7.40
   6   8  -3   40.20    6.10
  -6   8   3   55.59    6.90
   6   8  -3   45.70    5.50
  -6   8   3   37.20    6.10
  -6  -8  -3   41.70    4.70
  -6  -8  -3   45.80    7.30
  -6   8  -3   57.89    6.60
   6  -8  -3   67.39    6.80
   6  -8  -3   61.39    8.00
   6  -8  -3   68.09    7.00
   6  -8  -3   71.59    7.10
   7   8  -3  285.27   24.40
   7   8  -3  319.37   24.30
   7  -8   3  270.17   24.70
  -7   8   3  305.17   25.70
  -7   8   3  324.47   24.60
   7  -8   3  317.67   25.20
   7   8  -3  303.17   24.30
   7   8  -3  300.97   25.50
  -7   8   3  274.37   24.00
   7  -8   3  280.87   25.50
   7  -8   3  309.57   25.20
   7   8  -3  363.86   24.70
   7  -8  -3  354.56   24.70
  -7  -8   3  361.16   24.50
   7   8   3  359.36   24.50
   7   8   3  326.37   24.80
   7   8   3  359.66   24.30
   7  -8  -3  364.26   25.10
  -7   8  -3  332.87   24.30
  -7   8  -3  400.46   26.60
   7  -8  -3  355.36   25.10
   7  -8  -3  376.36   26.00
   8  -8   3   74.99   10.40
   8   8  -3   88.29   10.50
   8   8  -3   91.89    9.30
   8   8  -3   88.79    9.00
   8  -8   3   86.39   10.00
  -8   8   3   79.79    9.70
  -8   8   3   96.29    9.00
   8  -8   3   81.29   10.10
   8   8  -3   84.29    8.60
   8  -8   3   94.89   10.50
   8   8  -3   86.29    9.00
  -8   8  -3  100.59   11.20
  -8  -8   3   87.59    9.30
  -8   8  -3   82.09    8.90
   8  -8  -3   87.29    9.70
  -8   8  -3   78.99    8.90
   8   8   3   82.89    8.90
   8  -8  -3   82.69    8.90
   8   8   3   84.29    9.40
   8  -8  -3   88.89    9.60
   8  -8  -3   81.29   10.20
   8   8   3   89.99    9.70
  -9   8   3  148.39    9.90
   9   8  -3  152.98   11.90
   9  -8   3  160.28   15.70
   9   8  -3  129.89   11.60
  -9   8   3  131.19   10.10
  -9   8   3  154.98   16.40
   9  -8   3  123.79   13.70
   9   8  -3  143.19   11.60
   9  -8   3  145.29   14.80
   9   8  -3  144.99   12.60
   9   8  -3  149.59   14.20
   9  -8   3  133.09   13.40
  -9   8  -3  113.89   10.80
   9  -8  -3  115.99   12.70
   9  -8  -3  124.39   13.20
  -9   8  -3  119.29   10.80
   9  -8  -3  117.29   13.90
   9   8   3  110.29   12.70
   9   8   3  115.89   11.40
   9   8   3  116.49   11.80
   9  -8  -3  114.29   11.90
  10  -8   3   25.90    6.50
 -10   8   3   24.90    7.90
  10  -8   3   30.10    8.30
  10   8  -3   18.80    4.90
  10   8  -3   18.00    4.90
  10  -8   3   20.70    7.10
  10   8  -3   29.00    5.20
  10   8  -3   18.00    6.00
  10   8  -3   27.30    7.90
  10   8   3   16.40    6.20
  10  -8  -3   30.40    7.20
  10   8   3   24.70    5.20
  10   8   3   18.90    5.50
  10  -8  -3   19.70    6.90
  10  -8  -3   21.30    5.40
  10  -8  -3   34.50    7.00
  11   8  -3    3.90    6.90
  11   8  -3    8.50    5.20
  11  -8   3    9.00    7.60
  11  -8   3    6.20    6.60
  11   8  -3    7.80    4.30
  11   8  -3   -1.60    4.20
  11   8  -3    9.10    4.20
  11   8  -3   -0.30    5.50
  11   8   3    2.20    5.60
  11  -8  -3    8.70    7.40
  11  -8  -3    0.50    8.80
  11  -8  -3   -3.10    5.70
  11   8   3    3.70    4.70
  11  -8  -3    3.40    4.60
  11   8   3    5.30    4.50
  12   8  -3   42.30    7.50
  12   8  -3   37.70    9.30
  12  -8   3   44.10    8.70
  12   8  -3   36.30    6.90
  12  -8   3   39.80   10.00
  12   8  -3   51.89    5.90
  12   8  -3   47.20    6.10
  12   8  -3   28.00    6.00
  12  -8  -3   23.00    5.90
  12  -8  -3   34.90    7.90
  12   8   3   35.30    6.00
  12   8   3   16.40    8.60
  12  -8  -3   36.00    8.10
  12   8   3   41.30    8.30
  12   8   3   32.70    6.40
   0  -9   3  569.94   40.50
   0  -9  -3  566.34   40.90
   0  -9   3  531.85   40.70
   0   9   3  571.44   40.60
   0   9   3  592.14   40.80
   0  -9   3  560.74   40.60
   0   9  -3  590.54   40.80
   0   9   3  529.75   40.50
   0   9   3  549.15   40.70
   0   9  -3  545.45   40.80
   0   9  -3  620.94   40.70
   0  -9   3  596.84   40.50
   0   9  -3  586.04   40.50
   0  -9  -3  527.95   40.30
   0   9  -3  549.85   40.60
   0  -9   3  601.74   40.90
   0  -9  -3  572.14   40.80
   1   9  -3   10.50    3.90
  -1  -9  -3    5.30    4.30
  -1  -9  -3    8.70    4.70
  -1   9   3    5.30    4.00
   1  -9   3    3.60    3.70
   1   9  -3    5.50    4.10
   1  -9   3    4.90    4.10
   1  -9   3    9.50    4.40
  -1  -9  -3   11.20    3.90
   1  -9   3   10.40    4.00
   1   9  -3   10.00    4.20
  -1   9   3    7.30    4.20
   1   9  -3    5.40    4.20
  -1   9   3    6.80    4.20
  -1   9   3    1.90    3.70
  -1  -9  -3    5.30    3.50
   1  -9   3    3.70    3.90
   1   9  -3    8.40    4.10
  -1  -9   3   11.90    3.90
   1  -9  -3   15.40    4.30
   1  -9  -3   17.30    4.90
  -1  -9   3   12.50    4.40
  -1  -9   3   15.40    4.30
  -1   9  -3   15.70    4.70
  -1  -9   3   14.60    4.10
   1  -9  -3   12.70    4.50
   1   9   3   14.90    4.10
  -1  -9   3   14.30    4.40
   1   9   3    9.20    4.30
  -1   9  -3   16.60    4.40
  -1   9  -3   16.50    4.60
   1  -9  -3   14.20    4.50
   1   9   3   10.90    4.30
  -1   9  -3   14.90    4.50
   1   9   3   15.90    4.20
  -1   9  -3   16.90    4.10
   2   9  -3   42.50    5.70
   2  -9   3   33.40    5.70
   2   9  -3   26.70    5.30
   2   9  -3   37.90    5.10
   2  -9   3   29.30    5.60
  -2  -9  -3   28.80    4.40
  -2  -9  -3   29.70    5.60
   2  -9   3   36.50    5.30
   2   9  -3   28.20    5.30
   2  -9   3   29.80    5.40
   2  -9   3   35.50    5.20
  -2   9   3   35.30    5.70
  -2   9   3   35.30    5.50
  -2   9   3   41.50    5.90
  -2   9   3   24.70    5.80
   2   9  -3   31.90    5.40
  -2  -9  -3   37.80    5.30
  -2  -9  -3   30.70    5.20
   2  -9  -3   19.00    4.90
  -2  -9   3   16.50    4.60
   2  -9  -3   21.30    5.10
   2   9   3   24.80    5.20
   2   9   3   23.60    5.00
  -2  -9   3   27.40    5.20
   2  -9  -3   27.60    5.60
  -2   9  -3   27.80    4.50
  -2  -9   3   25.60    5.50
  -2  -9   3   24.70    5.30
  -2   9  -3   22.30    5.70
   2   9   3   28.80    5.20
  -2   9  -3   32.40    6.10
   2  -9  -3   25.30    5.20
  -2   9  -3   13.30    5.00
   2   9   3   21.80    5.20
  -3  -9  -3   35.50    5.60
   3  -9   3   29.40    4.90
  -3   9   3   35.40    6.00
   3   9  -3   23.20    5.20
   3   9  -3   34.20    5.50
   3  -9   3   28.20    5.40
   3   9  -3   32.50    5.50
   3  -9   3   33.90    5.90
  -3  -9  -3   36.10    5.10
  -3   9   3   28.20    5.70
   3   9  -3   27.80    5.50
   3   9  -3   29.70    4.70
  -3  -9  -3   31.80    6.10
  -3  -9  -3   32.30    4.40
  -3   9   3   36.00    5.80
   3  -9   3   21.00    4.60
  -3   9   3   30.00    5.80
  -3  -9   3   37.60    5.40
  -3  -9   3   25.00    4.60
   3   9   3   34.20    5.70
  -3   9  -3   30.80    5.50
  -3  -9   3   34.70    5.10
   3  -9  -3   40.00    6.50
  -3   9  -3   31.00    6.00
   3   9   3   26.00    5.50
   3  -9  -3   34.00    5.60
   3   9   3   37.60    5.40
   3  -9  -3   25.60    5.50
  -3   9  -3   32.20    5.90
   3   9   3   33.20    5.50
   3  -9  -3   30.10    5.50
  -3   9  -3   29.80    4.50
   4   9  -3  778.72   55.79
   4  -9   3  767.72   55.99
  -4  -9  -3  772.22   56.29
  -4  -9  -3  798.62   55.49
   4   9  -3  811.92   55.89
   4  -9   3  801.92   56.29
   4   9  -3  724.83   55.99
  -4  -9  -3  783.52   54.89
   4   9  -3  797.92   55.69
   4  -9   3  782.02   56.09
  -4   9   3  771.12   55.99
   4   9  -3  771.72   55.39
  -4   9   3  812.32   56.39
   4  -9   3  770.42   55.29
  -4   9   3  785.72   55.79
  -4   9   3  736.33   55.79
   4   9   3  753.82   55.59
   4   9   3  853.71   56.09
   4   9   3  804.52   55.79
  -4   9  -3  709.23   55.29
  -4  -9   3  852.11   55.19
   4  -9  -3  773.62   56.39
  -4  -9   3  722.43   54.89
   4   9   3  816.32   55.79
  -4   9  -3  835.92   56.59
   4  -9  -3  846.82   55.89
   4  -9  -3  781.22   55.79
   4  -9  -3  823.32   55.99
  -4   9  -3  801.72   55.89
  -4   9  -3  814.32   56.19
  -4  -9   3  868.31   55.79
  -5  -9  -3  253.67   17.60
  -5   9   3  257.87   19.50
   5   9  -3  222.08   18.60
   5   9  -3  218.48   18.10
  -5   9   3  236.78   18.90
  -5   9   3  237.38   18.90
  -5   9   3  234.68   19.60
   5   9  -3  240.08   19.00
  -5  -9  -3  239.38   18.00
   5  -9   3  217.18   19.30
   5  -9   3  233.58   19.40
   5  -9   3  245.38   19.40
   5  -9   3  232.78   19.30
   5   9  -3  229.18   18.60
   5   9  -3  227.88   19.60
   5  -9   3  241.18   18.00
  -5  -9  -3  208.48   19.20
  -5  -9  -3  211.88   17.60
   5  -9  -3  252.37   19.00
   5   9   3  250.97   18.90
  -5   9  -3  226.68   17.80
  -5  -9   3  253.47   18.70
   5  -9  -3  260.57   19.10
  -5  -9   3  231.48   17.30
   5  -9  -3  269.67   19.20
  -5  -9   3  258.17   17.40
  -5   9  -3  246.48   18.90
   5   9   3  243.88   18.60
   5  -9  -3  263.17   19.90
   5   9   3  267.37   19.30
  -5   9  -3  257.47   19.50
   5   9   3  245.28   18.80
  -6   9   3  159.48   14.50
   6  -9   3  165.78   15.10
   6  -9   3  165.48   15.40
   6  -9   3  180.28   15.30
   6   9  -3  181.78   13.90
   6  -9   3  176.88   13.30
  -6   9   3  191.48   15.10
  -6  -9  -3  185.48   12.90
   6   9  -3  173.88   14.40
   6   9  -3  194.38   14.60
   6  -9   3  174.18   15.30
  -6  -9  -3  178.28   12.20
  -6  -9  -3  163.38   12.70
   6   9  -3  187.68   14.50
   6   9  -3  156.18   15.50
   6  -9  -3  147.69   15.80
   6   9   3  144.49   14.20
  -6   9  -3  149.99   14.10
  -6   9  -3  153.68   13.10
  -6  -9   3  168.18   14.30
   6   9   3  181.38   14.40
   6  -9  -3  164.08   14.50
   6  -9  -3  183.68   15.10
   6   9   3  172.68   14.90
   6  -9  -3  170.68   15.20
  -6   9  -3  166.38   15.00
   7   9  -3    9.40    6.30
  -7   9   3    4.60    5.00
   7  -9   3    5.50    5.40
   7  -9   3   16.80    5.90
   7  -9   3    8.10    6.10
   7   9  -3    8.40    4.00
  -7  -9  -3    1.80    7.20
   7   9  -3    6.10    4.30
   7   9  -3    5.90    4.80
   7  -9   3    6.80    2.80
  -7   9   3    9.20    4.90
   7   9  -3    9.10    4.70
   7  -9   3    8.20    5.90
  -7   9  -3   22.10    6.90
  -7  -9   3   14.20    4.80
  -7   9  -3   23.50    5.80
   7  -9  -3   15.60    4.80
   7   9   3   24.00    5.30
   7  -9  -3   17.20    5.40
   7   9   3   22.20    5.90
   7  -9  -3   21.80    5.60
  -7   9  -3   17.00    5.10
   7  -9  -3   17.40    6.80
   7   9   3   20.30    5.00
  -8  -9  -3  107.79   12.80
   8   9  -3  132.09   11.30
   8  -9   3  132.59   13.80
   8   9  -3  106.49   11.00
   8  -9   3  106.49   12.50
   8  -9   3  129.59   13.60
  -8   9   3  107.49   12.20
   8   9  -3  123.19   11.60
   8   9  -3  130.69   11.80
  -8   9   3  125.89   11.30
  -8   9   3  125.19   13.60
   8   9  -3  109.09   12.80
   8  -9   3  109.69   12.40
   8  -9  -3  119.59   12.80
   8  -9  -3  111.79   11.50
   8  -9  -3  119.09   13.30
  -8   9  -3  131.99   15.20
   8  -9  -3  120.69   12.70
   8   9   3  132.69   12.80
  -8   9  -3  124.99   11.40
   8   9   3  124.19   11.60
   8   9   3  121.49   11.20
  -8  -9   3  126.39   11.70
  -8   9  -3  122.89   11.30
  -9   9   3    6.40    6.70
   9   9  -3    5.50    4.50
   9   9  -3   -3.60    3.80
  -9  -9  -3    6.30    6.50
   9   9  -3    4.80    5.30
   9   9  -3    4.30    4.50
   9  -9   3    5.10    6.90
  -9   9   3   -0.10    3.70
   9   9  -3    4.80    6.80
  -9   9   3    2.10    3.80
   9  -9   3    3.10    5.70
  -9   9  -3    1.80    4.30
   9   9   3    5.70    7.10
  -9   9  -3   -0.50    4.50
   9  -9  -3    1.60    4.70
   9  -9  -3   -2.50    5.30
   9   9   3    8.20    4.90
   9  -9  -3    0.90    6.10
   9   9   3    5.80    5.10
   9  -9  -3    9.80    6.30
  10   9  -3   12.00    4.90
  10   9  -3    9.60    4.80
  10  -9   3    2.70    7.30
  10   9  -3   17.20    5.30
  10   9  -3    8.90    5.70
[truncated: 1,029,891 more chars]
